# Supplementary material for: Comprehensive Integrated Single‐Cell and Spatial Transcriptomics Unveil the Dynamic Landscape of Betel Nut‐Associated Oral Mucosal Carcinogenesis and Its Tumor Microenvironment
Source: MedComm (2020). 2026 May 31;7(6):e70796. doi: 10.1002/mco2.70796 (PMC13239442; doi:10.1002/mco2.70796)
Supplement: Supplementary file 2 — Supplementary Table S1. Detailed baseline information of patients included in scRNA sequencing and spatial transcriptomic. Supplementary Table S2. Differential expression genes (DEGs) of nine major cell types in scRNA‐seq data. Supplementary Table S3. DEGs of annotated major cell types in spatial transcriptomic data. Supplementary Table S4. DEGs of epithelial cell subclusters. Supplementary Table S5. List of CancerSEA (http://biocc.hrbmu.edu.cn/CancerSEA/) tumor‐associated gene signatures. Supplementary Table S6. DEGs of CAF cell subclusters. Supplementary Table S7. DEGs of endothelial cell subclusters. Supplementary Table S8. DEGs of macrophage cell subclusters. Supplementary Table S9. List of macrophage‐related and metabolic gene signatures. Supplementary Table S10. DEGs of DC cell subclusters. Supplementary Table S11. DEGs of B/plasma cell subclusters. Supplementary Table S12. Patient demographic data and tumor characteristics for each group. [file MCO2-7-e70796-s002.xlsx]

## Sheet: SupTables info
Supplementary Table S1. Detailed baseline information of patients included in scRNA sequencing and spatial transcriptomic.
Supplementary Table S2. List of CancerSEA (http://biocc.hrbmu.edu.cn/CancerSEA/) tumor-associated gene signatures.
Supplementary Table S3. List of macrophage-related and metabolic gene signatures.
Supplementary Table S4. Differential expression genes (DEGs) of 9 major cell types in scRNA-seq data.
Supplementary Table S5. DEGs of annotated major cell types in spatial transcriptomic data.
Supplementary Table S6. DEGs of epithelial cell subclusters.
Supplementary Table S7. DEGs of CAF cell subclusters.
Supplementary Table S8. DEGs of endothelial cell subclusters.
Supplementary Table S9. DEGs of macrophage cell subclusters.
Supplementary Table S10. DEGs of DC cell subclusters.
Supplementary Table S11. DEGs of B/Plasma cell subclusters.
Supplementary Table S12. Patient demographic data and tumor characteristics for each group.

## Sheet: TableS1-sample info
Supplementary Table S1. Detailed baseline information of patients included in scRNA sequencing and spatial transcriptomic.
Patient ID	Sample ID	Location	Sex	Age	Smoking	Alcohol	Betel nut	Differentiation level	Tissue	TNM stage
P1	A1N	Tongue	Male	45	No	No	No	High	Adjacent normal tissue	T3N0M0
	A1T								Oral squamous cell carcinoma tissue
P2	A2N	Tongue	Male	42	Yes	No	No	High	Adjacent normal tissue	T2N0M0
	A2T								Oral squamous cell carcinoma tissue
P3*	A3N	Tongue	Male	44	Yes	Yes	No	High	Adjacent normal tissue	T3N0M0
	A3T								Oral squamous cell carcinoma tissue
P4	B1N	Tongue	Male	41	Yes	Yes	Yes	Moderate	Adjacent normal tissue	T3N2bM0
	B1T								Oral squamous cell carcinoma tissue
P5	B2N	Tongue	Male	31	Yes	Yes	Yes	Moderate	Adjacent normal tissue	T2N0M0
	B2T								Oral squamous cell carcinoma tissue
P6*	B3N	Buccal mucosa	Male	50	Yes	Yes	Yes	Low	Adjacent normal tissue	T1N2bM0
	B3T								Oral squamous cell carcinoma tissue
*Pathological specimens from P3 and P6 were subjected to both single-cell RNA sequencing and spatial transcriptomic.

## Sheet: Table2-signatures
Supplementary Table S2. List of CancerSEA (http://biocc.hrbmu.edu.cn/CancerSEA/) tumor-associated gene signatures.
EnsembleID	GeneName	Signature
ENSG00000139567	ACVRL1	Angiogenesis
ENSG00000101384	JAG1	Angiogenesis
ENSG00000154188	ANGPT1	Angiogenesis
ENSG00000091879	ANGPT2	Angiogenesis
ENSG00000174059	CD34	Angiogenesis
ENSG00000070831	CDC42	Angiogenesis
ENSG00000112062	MAPK14	Angiogenesis
ENSG00000025708	TYMP	Angiogenesis
ENSG00000078401	EDN1	Angiogenesis
ENSG00000125266	EFNB2	Angiogenesis
ENSG00000179388	EGR3	Angiogenesis
ENSG00000196411	EPHB4	Angiogenesis
ENSG00000120899	PTK2B	Angiogenesis
ENSG00000138685	FGF2	Angiogenesis
ENSG00000077782	FGFR1	Angiogenesis
ENSG00000165197	VEGFD	Angiogenesis
ENSG00000176692	FOXC2	Angiogenesis
ENSG00000102755	FLT1	Angiogenesis
ENSG00000037280	FLT4	Angiogenesis
ENSG00000115414	FN1	Angiogenesis
ENSG00000112293	GPLD1	Angiogenesis
ENSG00000123358	NR4A1	Angiogenesis
ENSG00000125968	ID1	Angiogenesis
ENSG00000161638	ITGA5	Angiogenesis
ENSG00000138448	ITGAV	Angiogenesis
ENSG00000150093	ITGB1	Angiogenesis
ENSG00000128052	KDR	Angiogenesis
ENSG00000134013	LOXL2	Angiogenesis
ENSG00000157227	MMP14	Angiogenesis
ENSG00000148400	NOTCH1	Angiogenesis
ENSG00000197461	PDGFA	Angiogenesis
ENSG00000113721	PDGFRB	Angiogenesis
ENSG00000119630	PGF	Angiogenesis
ENSG00000121879	PIK3CA	Angiogenesis
ENSG00000073756	PTGS2	Angiogenesis
ENSG00000169398	PTK2	Angiogenesis
ENSG00000169855	ROBO1	Angiogenesis
ENSG00000160691	SHC1	Angiogenesis
ENSG00000112658	SRF	Angiogenesis
ENSG00000162367	TAL1	Angiogenesis
ENSG00000241186	TDGF1	Angiogenesis
ENSG00000120156	TEK	Angiogenesis
ENSG00000160293	VAV2	Angiogenesis
ENSG00000112715	VEGFA	Angiogenesis
ENSG00000150630	VEGFC	Angiogenesis
ENSG00000156427	FGF18	Angiogenesis
ENSG00000099250	NRP1	Angiogenesis
ENSG00000112902	SEMA5A	Angiogenesis
ENSG00000131477	RAMP2	Angiogenesis
ENSG00000185043	CIB1	Angiogenesis
ENSG00000164283	ESM1	Angiogenesis
ENSG00000070495	JMJD6	Angiogenesis
ENSG00000164683	HEY1	Angiogenesis
ENSG00000020181	ADGRA2	Angiogenesis
ENSG00000166923	GREM1	Angiogenesis
ENSG00000102359	SRPX2	Angiogenesis
ENSG00000203883	SOX18	Angiogenesis
ENSG00000197702	PARVA	Angiogenesis
ENSG00000173821	RNF213	Angiogenesis
ENSG00000129173	E2F8	Angiogenesis
ENSG00000146374	RSPO3	Angiogenesis
ENSG00000154124	OTULIN	Angiogenesis
ENSG00000165891	E2F7	Angiogenesis
ENSG00000183287	CCBE1	Angiogenesis
ENSG00000164619	BMPER	Angiogenesis
ENSG00000198435	NRARP	Angiogenesis
ENSG00000123610	TNFAIP6	Angiogenesis
ENSG00000038427	VCAN	Angiogenesis
ENSG00000118785	SPP1	Angiogenesis
ENSG00000118971	CCND2	Angiogenesis
ENSG00000145675	PIK3R1	Angiogenesis
ENSG00000159167	STC1	Angiogenesis
ENSG00000184916	JAG2	Angiogenesis
ENSG00000120868	APAF1	Apoptosis
ENSG00000128272	ATF4	Apoptosis
ENSG00000149311	ATM	Apoptosis
ENSG00000030110	BAK1	Apoptosis
ENSG00000015475	BID	Apoptosis
ENSG00000176720	BOK	Apoptosis
ENSG00000139618	BRCA2	Apoptosis
ENSG00000106144	CASP2	Apoptosis
ENSG00000196954	CASP4	Apoptosis
ENSG00000132906	CASP9	Apoptosis
ENSG00000167657	DAPK3	Apoptosis
ENSG00000175197	DDIT3	Apoptosis
ENSG00000007968	E2F2	Apoptosis
ENSG00000100393	EP300	Apoptosis
ENSG00000148180	GSN	Apoptosis
ENSG00000163565	IFI16	Apoptosis
ENSG00000122641	INHBA	Apoptosis
ENSG00000170421	KRT8	Apoptosis
ENSG00000168961	LGALS9	Apoptosis
ENSG00000100968	NFATC4	Apoptosis
ENSG00000089041	P2RX7	Apoptosis
ENSG00000141682	PMAIP1	Apoptosis
ENSG00000070501	POLB	Apoptosis
ENSG00000137713	PPP2R1B	Apoptosis
ENSG00000078304	PPP2R5C	Apoptosis
ENSG00000134243	SORT1	Apoptosis
ENSG00000136603	SKIL	Apoptosis
ENSG00000104375	STK3	Apoptosis
ENSG00000101109	STK4	Apoptosis
ENSG00000100234	TIMP3	Apoptosis
ENSG00000067182	TNFRSF1A	Apoptosis
ENSG00000028137	TNFRSF1B	Apoptosis
ENSG00000143514	TP53BP2	Apoptosis
ENSG00000127334	DYRK2	Apoptosis
ENSG00000169372	CRADD	Apoptosis
ENSG00000142867	BCL10	Apoptosis
ENSG00000156709	AIFM1	Apoptosis
ENSG00000153094	BCL2L11	Apoptosis
ENSG00000087470	DNM1L	Apoptosis
ENSG00000185825	BCAP31	Apoptosis
ENSG00000184990	SIVA1	Apoptosis
ENSG00000213190	MLLT11	Apoptosis
ENSG00000129465	RIPK3	Apoptosis
ENSG00000100603	SNW1	Apoptosis
ENSG00000088808	PPP1R13B	Apoptosis
ENSG00000174307	PHLDA3	Apoptosis
ENSG00000176046	NUPR1	Apoptosis
ENSG00000105327	BBC3	Apoptosis
ENSG00000136305	CIDEB	Apoptosis
ENSG00000146072	TNFRSF21	Apoptosis
ENSG00000103490	PYCARD	Apoptosis
ENSG00000089486	CDIP1	Apoptosis
ENSG00000123689	G0S2	Apoptosis
ENSG00000164054	SHISA5	Apoptosis
ENSG00000006327	TNFRSF12A	Apoptosis
ENSG00000186153	WWOX	Apoptosis
ENSG00000168209	DDIT4	Apoptosis
ENSG00000048028	USP28	Apoptosis
ENSG00000165943	MOAP1	Apoptosis
ENSG00000181026	AEN	Apoptosis
ENSG00000110108	TMEM109	Apoptosis
ENSG00000256053	APOPT1	Apoptosis
ENSG00000104081	BMF	Apoptosis
ENSG00000136848	DAB2IP	Apoptosis
ENSG00000160570	DEDD2	Apoptosis
ENSG00000180953	ST20	Apoptosis
ENSG00000011426	ANLN	Cell_Cycle
ENSG00000143401	ANP32E	Cell_Cycle
ENSG00000156802	ATAD2	Cell_Cycle
ENSG00000087586	AURKA	Cell_Cycle
ENSG00000136492	BRIP1	Cell_Cycle
ENSG00000118412	CASP8AP2	Cell_Cycle
ENSG00000094916	CBX5	Cell_Cycle
ENSG00000145386	CCNA2	Cell_Cycle
ENSG00000157456	CCNB2	Cell_Cycle
ENSG00000110092	CCND1	Cell_Cycle
ENSG00000105173	CCNE1	Cell_Cycle
ENSG00000175305	CCNE2	Cell_Cycle
ENSG00000158402	CDC25C	Cell_Cycle
ENSG00000093009	CDC45	Cell_Cycle
ENSG00000094804	CDC6	Cell_Cycle
ENSG00000184661	CDCA2	Cell_Cycle
ENSG00000111665	CDCA3	Cell_Cycle
ENSG00000134690	CDCA8	Cell_Cycle
ENSG00000115163	CENPA	Cell_Cycle
ENSG00000138778	CENPE	Cell_Cycle
ENSG00000159259	CHAF1B	Cell_Cycle
ENSG00000169607	CKAP2L	Cell_Cycle
ENSG00000175216	CKAP5	Cell_Cycle
ENSG00000173207	CKS1B	Cell_Cycle
ENSG00000123975	CKS2	Cell_Cycle
ENSG00000092853	CLSPN	Cell_Cycle
ENSG00000228716	DHFR	Cell_Cycle
ENSG00000126787	DLGAP5	Cell_Cycle
ENSG00000136982	DSCC1	Cell_Cycle
ENSG00000143476	DTL	Cell_Cycle
ENSG00000114346	ECT2	Cell_Cycle
ENSG00000174371	EXO1	Cell_Cycle
ENSG00000168496	FEN1	Cell_Cycle
ENSG00000139354	GAS2L3	Cell_Cycle
ENSG00000131153	GINS2	Cell_Cycle
ENSG00000075218	GTSE1	Cell_Cycle
ENSG00000119969	HELLS	Cell_Cycle
ENSG00000123485	HJURP	Cell_Cycle
ENSG00000072571	HMMR	Cell_Cycle
ENSG00000138160	KIF11	Cell_Cycle
ENSG00000137807	KIF23	Cell_Cycle
ENSG00000142945	KIF2C	Cell_Cycle
ENSG00000143815	LBR	Cell_Cycle
ENSG00000104738	MCM4	Cell_Cycle
ENSG00000100297	MCM5	Cell_Cycle
ENSG00000076003	MCM6	Cell_Cycle
ENSG00000148773	MKI67	Cell_Cycle
ENSG00000132780	NASP	Cell_Cycle
ENSG00000010292	NCAPD2	Cell_Cycle
ENSG00000080986	NDC80	Cell_Cycle
ENSG00000117650	NEK2	Cell_Cycle
ENSG00000143228	NUF2	Cell_Cycle
ENSG00000137804	NUSAP1	Cell_Cycle
ENSG00000132646	PCNA	Cell_Cycle
ENSG00000101868	POLA1	Cell_Cycle
ENSG00000077514	POLD3	Cell_Cycle
ENSG00000198056	PRIM1	Cell_Cycle
ENSG00000134222	PSRC1	Cell_Cycle
ENSG00000164611	PTTG1	Cell_Cycle
ENSG00000164754	RAD21	Cell_Cycle
ENSG00000111247	RAD51AP1	Cell_Cycle
ENSG00000100401	RANGAP1	Cell_Cycle
ENSG00000049541	RFC2	Cell_Cycle
ENSG00000163918	RFC4	Cell_Cycle
ENSG00000117748	RPA2	Cell_Cycle
ENSG00000167325	RRM1	Cell_Cycle
ENSG00000171848	RRM2	Cell_Cycle
ENSG00000163950	SLBP	Cell_Cycle
ENSG00000113810	SMC4	Cell_Cycle
ENSG00000013810	TACC3	Cell_Cycle
ENSG00000075131	TIPIN	Cell_Cycle
ENSG00000120802	TMPO	Cell_Cycle
ENSG00000131747	TOP2A	Cell_Cycle
ENSG00000112742	TTK	Cell_Cycle
ENSG00000188229	TUBB4B	Cell_Cycle
ENSG00000176890	TYMS	Cell_Cycle
ENSG00000012963	UBR7	Cell_Cycle
ENSG00000276043	UHRF1	Cell_Cycle
ENSG00000076248	UNG	Cell_Cycle
ENSG00000162607	USP1	Cell_Cycle
ENSG00000092470	WDR76	Cell_Cycle
ENSG00000014138	POLA2	Cell_Cycle
ENSG00000023909	GCLM	Cell_Cycle
ENSG00000029993	HMGB3	Cell_Cycle
ENSG00000035499	DEPDC1B	Cell_Cycle
ENSG00000068489	PRR11	Cell_Cycle
ENSG00000069275	NUCKS1	Cell_Cycle
ENSG00000075188	NUP37	Cell_Cycle
ENSG00000077152	UBE2T	Cell_Cycle
ENSG00000091651	ORC6	Cell_Cycle
ENSG00000100162	CENPM	Cell_Cycle
ENSG00000100749	VRK1	Cell_Cycle
ENSG00000101224	CDC25B	Cell_Cycle
ENSG00000101447	FAM83D	Cell_Cycle
ENSG00000105011	ASF1B	Cell_Cycle
ENSG00000109519	GRPEL1	Cell_Cycle
ENSG00000111445	RFC5	Cell_Cycle
ENSG00000112081	SRSF3	Cell_Cycle
ENSG00000121211	MND1	Cell_Cycle
ENSG00000122952	ZWINT	Cell_Cycle
ENSG00000131462	TUBG1	Cell_Cycle
ENSG00000132199	ENOSF1	Cell_Cycle
ENSG00000132341	RAN	Cell_Cycle
ENSG00000133119	RFC3	Cell_Cycle
ENSG00000133740	E2F5	Cell_Cycle
ENSG00000135334	AKIRIN2	Cell_Cycle
ENSG00000135451	TROAP	Cell_Cycle
ENSG00000136122	BORA	Cell_Cycle
ENSG00000140451	PIF1	Cell_Cycle
ENSG00000140525	FANCI	Cell_Cycle
ENSG00000145220	LYAR	Cell_Cycle
ENSG00000146670	CDCA5	Cell_Cycle
ENSG00000149636	DSN1	Cell_Cycle
ENSG00000162063	CCNF	Cell_Cycle
ENSG00000164045	CDC25A	Cell_Cycle
ENSG00000164105	SAP30	Cell_Cycle
ENSG00000164649	CDCA7L	Cell_Cycle
ENSG00000164941	INTS8	Cell_Cycle
ENSG00000166508	MCM7	Cell_Cycle
ENSG00000167670	CHAF1A	Cell_Cycle
ENSG00000168078	PBK	Cell_Cycle
ENSG00000168393	DTYMK	Cell_Cycle
ENSG00000169188	APEX2	Cell_Cycle
ENSG00000170759	KIF5B	Cell_Cycle
ENSG00000171241	SHCBP1	Cell_Cycle
ENSG00000174442	ZWILCH	Cell_Cycle
ENSG00000182481	KPNA2	Cell_Cycle
ENSG00000188486	H2AFX	Cell_Cycle
ENSG00000189060	H1F0	Cell_Cycle
ENSG00000196230	TUBB	Cell_Cycle
ENSG00000197061	HIST1H4C	Cell_Cycle
ENSG00000198901	PRC1	Cell_Cycle
ENSG00000203760	CENPW	Cell_Cycle
ENSG00000204568	MRPS18B	Cell_Cycle
ENSG00000204899	MZT1	Cell_Cycle
ENSG00000237649	KIFC1	Cell_Cycle
ENSG00000079616	KIF22	Cell_Cycle
ENSG00000097007	ABL1	Differentiation
ENSG00000115170	ACVR1	Differentiation
ENSG00000196839	ADA	Differentiation
ENSG00000135744	AGT	Differentiation
ENSG00000142208	AKT1	Differentiation
ENSG00000135046	ANXA1	Differentiation
ENSG00000172238	ATOH1	Differentiation
ENSG00000157087	ATP2B2	Differentiation
ENSG00000165240	ATP7A	Differentiation
ENSG00000167601	AXL	Differentiation
ENSG00000171791	BCL2	Differentiation
ENSG00000069399	BCL3	Differentiation
ENSG00000057657	PRDM1	Differentiation
ENSG00000125845	BMP2	Differentiation
ENSG00000153162	BMP6	Differentiation
ENSG00000157764	BRAF	Differentiation
ENSG00000064012	CASP8	Differentiation
ENSG00000182533	CAV3	Differentiation
ENSG00000124813	RUNX2	Differentiation
ENSG00000159216	RUNX1	Differentiation
ENSG00000134057	CCNB1	Differentiation
ENSG00000114013	CD86	Differentiation
ENSG00000170312	CDK1	Differentiation
ENSG00000070831	CDC42	Differentiation
ENSG00000170558	CDH2	Differentiation
ENSG00000245848	CEBPA	Differentiation
ENSG00000172216	CEBPB	Differentiation
ENSG00000118260	CREB1	Differentiation
ENSG00000112062	MAPK14	Differentiation
ENSG00000184371	CSF1	Differentiation
ENSG00000182578	CSF1R	Differentiation
ENSG00000164400	CSF2	Differentiation
ENSG00000184845	DRD1	Differentiation
ENSG00000124205	EDN3	Differentiation
ENSG00000136160	EDNRB	Differentiation
ENSG00000142627	EPHA2	Differentiation
ENSG00000135638	EMX1	Differentiation
ENSG00000100393	EP300	Differentiation
ENSG00000178568	ERBB4	Differentiation
ENSG00000104884	ERCC2	Differentiation
ENSG00000107831	FGF8	Differentiation
ENSG00000077782	FGFR1	Differentiation
ENSG00000066468	FGFR2	Differentiation
ENSG00000176692	FOXC2	Differentiation
ENSG00000090554	FLT3LG	Differentiation
ENSG00000198793	MTOR	Differentiation
ENSG00000102145	GATA1	Differentiation
ENSG00000136574	GATA4	Differentiation
ENSG00000141448	GATA6	Differentiation
ENSG00000168621	GDNF	Differentiation
ENSG00000087460	GNAS	Differentiation
ENSG00000196591	HDAC2	Differentiation
ENSG00000123338	NCKAP1L	Differentiation
ENSG00000157168	NRG1	Differentiation
ENSG00000152804	HHEX	Differentiation
ENSG00000100644	HIF1A	Differentiation
ENSG00000189403	HMGB1	Differentiation
ENSG00000129514	FOXA1	Differentiation
ENSG00000106004	HOXA5	Differentiation
ENSG00000017427	IGF1	Differentiation
ENSG00000109471	IL2	Differentiation
ENSG00000077238	IL4R	Differentiation
ENSG00000095752	IL11	Differentiation
ENSG00000113302	IL12B	Differentiation
ENSG00000164136	IL15	Differentiation
ENSG00000166333	ILK	Differentiation
ENSG00000173404	INSM1	Differentiation
ENSG00000137265	IRF4	Differentiation
ENSG00000184916	JAG2	Differentiation
ENSG00000177606	JUN	Differentiation
ENSG00000171223	JUNB	Differentiation
ENSG00000157404	KIT	Differentiation
ENSG00000172037	LAMB2	Differentiation
ENSG00000174697	LEP	Differentiation
ENSG00000100097	LGALS1	Differentiation
ENSG00000168961	LGALS9	Differentiation
ENSG00000273706	LHX1	Differentiation
ENSG00000128342	LIF	Differentiation
ENSG00000160789	LMNA	Differentiation
ENSG00000254087	LYN	Differentiation
ENSG00000141646	SMAD4	Differentiation
ENSG00000068305	MEF2A	Differentiation
ENSG00000081189	MEF2C	Differentiation
ENSG00000049130	KITLG	Differentiation
ENSG00000157227	MMP14	Differentiation
ENSG00000111049	MYF5	Differentiation
ENSG00000111046	MYF6	Differentiation
ENSG00000100345	MYH9	Differentiation
ENSG00000137474	MYO7A	Differentiation
ENSG00000129152	MYOD1	Differentiation
ENSG00000122180	MYOG	Differentiation
ENSG00000101096	NFATC2	Differentiation
ENSG00000147862	NFIB	Differentiation
ENSG00000198400	NTRK1	Differentiation
ENSG00000148053	NTRK2	Differentiation
ENSG00000007168	PAFAH1B1	Differentiation
ENSG00000075891	PAX2	Differentiation
ENSG00000163737	PF4	Differentiation
ENSG00000164093	PITX2	Differentiation
ENSG00000102024	PLS3	Differentiation
ENSG00000091010	POU4F3	Differentiation
ENSG00000132170	PPARG	Differentiation
ENSG00000102882	MAPK3	Differentiation
ENSG00000169032	MAP2K1	Differentiation
ENSG00000117707	PROX1	Differentiation
ENSG00000080815	PSEN1	Differentiation
ENSG00000171522	PTGER4	Differentiation
ENSG00000105894	PTN	Differentiation
ENSG00000179295	PTPN11	Differentiation
ENSG00000106278	PTPRZ1	Differentiation
ENSG00000136238	RAC1	Differentiation
ENSG00000166349	RAG1	Differentiation
ENSG00000139687	RB1	Differentiation
ENSG00000104856	RELB	Differentiation
ENSG00000186350	RXRA	Differentiation
ENSG00000172724	CCL19	Differentiation
ENSG00000168779	SHOX2	Differentiation
ENSG00000124216	SNAI1	Differentiation
ENSG00000142168	SOD1	Differentiation
ENSG00000124766	SOX4	Differentiation
ENSG00000100146	SOX10	Differentiation
ENSG00000176887	SOX11	Differentiation
ENSG00000172845	SP3	Differentiation
ENSG00000066336	SPI1	Differentiation
ENSG00000112658	SRF	Differentiation
ENSG00000173757	STAT5B	Differentiation
ENSG00000118046	STK11	Differentiation
ENSG00000165025	SYK	Differentiation
ENSG00000162367	TAL1	Differentiation
ENSG00000092969	TGFB2	Differentiation
ENSG00000163513	TGFBR2	Differentiation
ENSG00000126351	THRA	Differentiation
ENSG00000136352	NKX2-1	Differentiation
ENSG00000175104	TRAF6	Differentiation
ENSG00000165699	TSC1	Differentiation
ENSG00000112715	VEGFA	Differentiation
ENSG00000154764	WNT7A	Differentiation
ENSG00000061492	WNT8A	Differentiation
ENSG00000085741	WNT11	Differentiation
ENSG00000184937	WT1	Differentiation
ENSG00000115085	ZAP70	Differentiation
ENSG00000163508	EOMES	Differentiation
ENSG00000138623	SEMA7A	Differentiation
ENSG00000120659	TNFSF11	Differentiation
ENSG00000073282	TP63	Differentiation
ENSG00000125657	TNFSF9	Differentiation
ENSG00000168040	FADD	Differentiation
ENSG00000099250	NRP1	Differentiation
ENSG00000007062	PROM1	Differentiation
ENSG00000109062	SLC9A3R1	Differentiation
ENSG00000057663	ATG5	Differentiation
ENSG00000033867	SLC4A7	Differentiation
ENSG00000161021	MAML1	Differentiation
ENSG00000169554	ZEB2	Differentiation
ENSG00000134198	TSPAN2	Differentiation
ENSG00000138802	SEC24B	Differentiation
ENSG00000156127	BATF	Differentiation
ENSG00000126804	ZBTB1	Differentiation
ENSG00000004487	KDM1A	Differentiation
ENSG00000132510	KDM6B	Differentiation
ENSG00000135547	HEY2	Differentiation
ENSG00000180900	SCRIB	Differentiation
ENSG00000149256	TENM4	Differentiation
ENSG00000104164	BLOC1S6	Differentiation
ENSG00000114861	FOXP1	Differentiation
ENSG00000163217	BMP10	Differentiation
ENSG00000162891	IL20	Differentiation
ENSG00000064309	CDON	Differentiation
ENSG00000143951	WDPCP	Differentiation
ENSG00000138795	LEF1	Differentiation
ENSG00000110944	IL23A	Differentiation
ENSG00000112782	CLIC5	Differentiation
ENSG00000128917	DLL4	Differentiation
ENSG00000166292	TMEM100	Differentiation
ENSG00000055732	MCOLN3	Differentiation
ENSG00000110693	SOX6	Differentiation
ENSG00000166823	MESP1	Differentiation
ENSG00000003137	CYP26B1	Differentiation
ENSG00000177706	FAM20C	Differentiation
ENSG00000125850	OVOL2	Differentiation
ENSG00000151748	SAV1	Differentiation
ENSG00000196189	SEMA4A	Differentiation
ENSG00000127152	BCL11B	Differentiation
ENSG00000101882	NKAP	Differentiation
ENSG00000186862	PDZD7	Differentiation
ENSG00000111186	WNT5B	Differentiation
ENSG00000164935	DCSTAMP	Differentiation
ENSG00000158555	GDPD5	Differentiation
ENSG00000184564	SLITRK6	Differentiation
ENSG00000140795	MYLK3	Differentiation
ENSG00000165091	TMC1	Differentiation
ENSG00000149635	OCSTAMP	Differentiation
ENSG00000164509	IL31RA	Differentiation
ENSG00000162594	IL23R	Differentiation
ENSG00000143869	GDF7	Differentiation
ENSG00000119919	NKX2-3	Differentiation
ENSG00000242866	STRC	Differentiation
ENSG00000004848	ARX	Differentiation
ENSG00000180613	GSX2	Differentiation
ENSG00000197753	LHFPL5	Differentiation
ENSG00000101974	ATP11C	Differentiation
ENSG00000012048	BRCA1	DNA_damage
ENSG00000020922	MRE11	DNA_damage
ENSG00000053254	FOXN3	DNA_damage
ENSG00000064393	HIPK2	DNA_damage
ENSG00000067066	SP100	DNA_damage
ENSG00000068878	PSME4	DNA_damage
ENSG00000072133	RPS6KA6	DNA_damage
ENSG00000073282	TP63	DNA_damage
ENSG00000075218	GTSE1	DNA_damage
ENSG00000078304	PPP2R5C	DNA_damage
ENSG00000078900	TP73	DNA_damage
ENSG00000080802	CNOT4	DNA_damage
ENSG00000086061	DNAJA1	DNA_damage
ENSG00000087088	BAX	DNA_damage
ENSG00000087206	UIMC1	DNA_damage
ENSG00000087586	AURKA	DNA_damage
ENSG00000088038	CNOT3	DNA_damage
ENSG00000090097	PCBP4	DNA_damage
ENSG00000090447	TFAP4	DNA_damage
ENSG00000101412	E2F1	DNA_damage
ENSG00000102760	RGCC	DNA_damage
ENSG00000103479	RBL2	DNA_damage
ENSG00000104320	NBN	DNA_damage
ENSG00000104499	GML	DNA_damage
ENSG00000105393	BABAM1	DNA_damage
ENSG00000106144	CASP2	DNA_damage
ENSG00000108465	CDK5RAP3	DNA_damage
ENSG00000110092	CCND1	DNA_damage
ENSG00000111206	FOXM1	DNA_damage
ENSG00000111276	CDKN1B	DNA_damage
ENSG00000111596	CNOT2	DNA_damage
ENSG00000111653	ING4	DNA_damage
ENSG00000113300	CNOT6	DNA_damage
ENSG00000114126	TFDP2	DNA_damage
ENSG00000114670	NEK11	DNA_damage
ENSG00000115233	PSMD14	DNA_damage
ENSG00000116017	ARID3A	DNA_damage
ENSG00000116670	MAD2L2	DNA_damage
ENSG00000116717	GADD45A	DNA_damage
ENSG00000117614	SYF2	DNA_damage
ENSG00000117748	RPA2	DNA_damage
ENSG00000118495	PLAGL1	DNA_damage
ENSG00000122257	RBBP6	DNA_damage
ENSG00000123374	CDK2	DNA_damage
ENSG00000124762	CDKN1A	DNA_damage
ENSG00000124766	SOX4	DNA_damage
ENSG00000125107	CNOT1	DNA_damage
ENSG00000126457	PRMT1	DNA_damage
ENSG00000129473	BCL2L2	DNA_damage
ENSG00000132646	PCNA	DNA_damage
ENSG00000132819	RBM38	DNA_damage
ENSG00000134057	CCNB1	DNA_damage
ENSG00000135090	TAOK3	DNA_damage
ENSG00000135679	MDM2	DNA_damage
ENSG00000138767	CNOT6L	DNA_damage
ENSG00000139618	BRCA2	DNA_damage
ENSG00000140464	PML	DNA_damage
ENSG00000140525	FANCI	DNA_damage
ENSG00000141510	TP53	DNA_damage
ENSG00000141682	PMAIP1	DNA_damage
ENSG00000142453	CARM1	DNA_damage
ENSG00000143476	DTL	DNA_damage
ENSG00000143947	RPS27A	DNA_damage
ENSG00000144580	CNOT9	DNA_damage
ENSG00000145386	CCNA2	DNA_damage
ENSG00000145632	PLK2	DNA_damage
ENSG00000149115	TNKS1BP1	DNA_damage
ENSG00000149273	RPS3	DNA_damage
ENSG00000149311	ATM	DNA_damage
ENSG00000149554	CHEK1	DNA_damage
ENSG00000149948	HMGA2	DNA_damage
ENSG00000150991	UBC	DNA_damage
ENSG00000151849	CENPJ	DNA_damage
ENSG00000154767	XPC	DNA_damage
ENSG00000155508	CNOT8	DNA_damage
ENSG00000158019	BABAM2	DNA_damage
ENSG00000158402	CDC25C	DNA_damage
ENSG00000158435	CNOT11	DNA_damage
ENSG00000159388	BTG2	DNA_damage
ENSG00000161642	ZNF385A	DNA_damage
ENSG00000162607	USP1	DNA_damage
ENSG00000163322	ABRAXAS1	DNA_damage
ENSG00000163961	RNF168	DNA_damage
ENSG00000164808	SPIDR	DNA_damage
ENSG00000165891	E2F7	DNA_damage
ENSG00000169372	CRADD	DNA_damage
ENSG00000170312	CDK1	DNA_damage
ENSG00000170315	UBB	DNA_damage
ENSG00000170855	TRIAP1	DNA_damage
ENSG00000172613	RAD9A	DNA_damage
ENSG00000172977	KAT5	DNA_damage
ENSG00000173846	PLK3	DNA_damage
ENSG00000175054	ATR	DNA_damage
ENSG00000175793	SFN	DNA_damage
ENSG00000177374	HIC1	DNA_damage
ENSG00000177595	PIDD1	DNA_damage
ENSG00000177889	UBE2N	DNA_damage
ENSG00000181163	NPM1	DNA_damage
ENSG00000182973	CNOT10	DNA_damage
ENSG00000183765	CHEK2	DNA_damage
ENSG00000184481	FOXO4	DNA_damage
ENSG00000185499	MUC1	DNA_damage
ENSG00000185515	BRCC3	DNA_damage
ENSG00000197299	BLM	DNA_damage
ENSG00000198176	TFDP1	DNA_damage
ENSG00000198625	MDM4	DNA_damage
ENSG00000198791	CNOT7	DNA_damage
ENSG00000205250	E2F4	DNA_damage
ENSG00000221983	UBA52	DNA_damage
ENSG00000253729	PRKDC	DNA_damage
ENSG00000002016	RAD52	DNA_repair
ENSG00000005075	POLR2J	DNA_repair
ENSG00000005156	LIG3	DNA_repair
ENSG00000009413	REV3L	DNA_repair
ENSG00000012048	BRCA1	DNA_repair
ENSG00000012061	ERCC1	DNA_repair
ENSG00000020426	MNAT1	DNA_repair
ENSG00000020922	MRE11	DNA_repair
ENSG00000035928	RFC1	DNA_repair
ENSG00000042088	TDP1	DNA_repair
ENSG00000048392	RRM2B	DNA_repair
ENSG00000049167	ERCC8	DNA_repair
ENSG00000049541	RFC2	DNA_repair
ENSG00000062822	POLD1	DNA_repair
ENSG00000065057	NTHL1	DNA_repair
ENSG00000067369	TP53BP1	DNA_repair
ENSG00000070501	POLB	DNA_repair
ENSG00000073050	XRCC1	DNA_repair
ENSG00000076924	XAB2	DNA_repair
ENSG00000077514	POLD3	DNA_repair
ENSG00000079246	XRCC5	DNA_repair
ENSG00000080345	RIF1	DNA_repair
ENSG00000083093	PALB2	DNA_repair
ENSG00000096717	SIRT1	DNA_repair
ENSG00000099817	POLR2E	DNA_repair
ENSG00000100142	POLR2F	DNA_repair
ENSG00000100479	POLE2	DNA_repair
ENSG00000100823	APEX1	DNA_repair
ENSG00000101751	POLI	DNA_repair
ENSG00000101868	POLA1	DNA_repair
ENSG00000102978	POLR2C	DNA_repair
ENSG00000103152	MPG	DNA_repair
ENSG00000104320	NBN	DNA_repair
ENSG00000104884	ERCC2	DNA_repair
ENSG00000105258	POLR2I	DNA_repair
ENSG00000105486	LIG1	DNA_repair
ENSG00000106399	RPA3	DNA_repair
ENSG00000106628	POLD2	DNA_repair
ENSG00000108384	RAD51C	DNA_repair
ENSG00000110768	GTF2H1	DNA_repair
ENSG00000111247	RAD51AP1	DNA_repair
ENSG00000111358	GTF2H3	DNA_repair
ENSG00000111445	RFC5	DNA_repair
ENSG00000112039	FANCE	DNA_repair
ENSG00000113522	RAD50	DNA_repair
ENSG00000114026	OGG1	DNA_repair
ENSG00000115392	FANCL	DNA_repair
ENSG00000116670	MAD2L2	DNA_repair
ENSG00000117748	RPA2	DNA_repair
ENSG00000119318	RAD23B	DNA_repair
ENSG00000122008	POLK	DNA_repair
ENSG00000123415	SMUG1	DNA_repair
ENSG00000124535	WRNIP1	DNA_repair
ENSG00000126215	XRCC3	DNA_repair
ENSG00000129071	MBD4	DNA_repair
ENSG00000130997	POLN	DNA_repair
ENSG00000132383	RPA1	DNA_repair
ENSG00000132646	PCNA	DNA_repair
ENSG00000132781	MUTYH	DNA_repair
ENSG00000133119	RFC3	DNA_repair
ENSG00000134058	CDK7	DNA_repair
ENSG00000134480	CCNH	DNA_repair
ENSG00000134574	DDB2	DNA_repair
ENSG00000135945	REV1	DNA_repair
ENSG00000136492	BRIP1	DNA_repair
ENSG00000136936	XPA	DNA_repair
ENSG00000139372	TDG	DNA_repair
ENSG00000139618	BRCA2	DNA_repair
ENSG00000141510	TP53	DNA_repair
ENSG00000143799	PARP1	DNA_repair
ENSG00000143947	RPS27A	DNA_repair
ENSG00000144231	POLR2D	DNA_repair
ENSG00000144554	FANCD2	DNA_repair
ENSG00000147400	CETN2	DNA_repair
ENSG00000147669	POLR2K	DNA_repair
ENSG00000149136	SSRP1	DNA_repair
ENSG00000149311	ATM	DNA_repair
ENSG00000152422	XRCC4	DNA_repair
ENSG00000152669	CCNO	DNA_repair
ENSG00000154767	XPC	DNA_repair
ENSG00000158169	FANCC	DNA_repair
ENSG00000163161	ERCC3	DNA_repair
ENSG00000163882	POLR2H	DNA_repair
ENSG00000163918	RFC4	DNA_repair
ENSG00000164104	HMGB2	DNA_repair
ENSG00000165392	WRN	DNA_repair
ENSG00000166169	POLL	DNA_repair
ENSG00000166199	ALKBH3	DNA_repair
ENSG00000167986	DDB1	DNA_repair
ENSG00000168002	POLR2G	DNA_repair
ENSG00000168496	FEN1	DNA_repair
ENSG00000169139	UBE2V2	DNA_repair
ENSG00000170430	MGMT	DNA_repair
ENSG00000170734	POLH	DNA_repair
ENSG00000174371	EXO1	DNA_repair
ENSG00000174405	LIG4	DNA_repair
ENSG00000175054	ATR	DNA_repair
ENSG00000175482	POLD4	DNA_repair
ENSG00000175595	ERCC4	DNA_repair
ENSG00000177084	POLE	DNA_repair
ENSG00000177302	TOP3A	DNA_repair
ENSG00000177889	UBE2N	DNA_repair
ENSG00000181544	FANCB	DNA_repair
ENSG00000182185	RAD51B	DNA_repair
ENSG00000183161	FANCF	DNA_repair
ENSG00000185379	RAD51D	DNA_repair
ENSG00000187741	FANCA	DNA_repair
ENSG00000187790	FANCM	DNA_repair
ENSG00000188486	H2AFX	DNA_repair
ENSG00000189046	ALKBH2	DNA_repair
ENSG00000189403	HMGB1	DNA_repair
ENSG00000196419	XRCC6	DNA_repair
ENSG00000196584	XRCC2	DNA_repair
ENSG00000197299	BLM	DNA_repair
ENSG00000213780	GTF2H4	DNA_repair
ENSG00000221829	FANCG	DNA_repair
ENSG00000221983	UBA52	DNA_repair
ENSG00000253729	PRKDC	DNA_repair
ENSG00000272047	GTF2H5	DNA_repair
ENSG00000182492	BGN	EMT
ENSG00000140937	CDH11	EMT
ENSG00000170558	CDH2	EMT
ENSG00000164692	COL1A2	EMT
ENSG00000168542	COL3A1	EMT
ENSG00000204262	COL5A2	EMT
ENSG00000118523	CTGF	EMT
ENSG00000162733	DDR2	EMT
ENSG00000143369	ECM1	EMT
ENSG00000078098	FAP	EMT
ENSG00000140092	FBLN5	EMT
ENSG00000166147	FBN1	EMT
ENSG00000176692	FOXC2	EMT
ENSG00000163430	FSTL1	EMT
ENSG00000133937	GSC	EMT
ENSG00000170961	HAS2	EMT
ENSG00000141753	IGFBP4	EMT
ENSG00000196611	MMP1	EMT
ENSG00000087245	MMP2	EMT
ENSG00000101335	MYL9	EMT
ENSG00000175745	NR2F1	EMT
ENSG00000106333	PCOLCE	EMT
ENSG00000133110	POSTN	EMT
ENSG00000116132	PRRX1	EMT
ENSG00000163661	PTX3	EMT
ENSG00000117152	RGS4	EMT
ENSG00000124216	SNAI1	EMT
ENSG00000152377	SPOCK1	EMT
ENSG00000149591	TAGLN	EMT
ENSG00000167552	TUBA1A	EMT
ENSG00000122691	TWIST1	EMT
ENSG00000026025	VIM	EMT
ENSG00000114251	WNT5A	EMT
ENSG00000107796	ACTA2	EMT
ENSG00000012048	BRCA1	EMT
ENSG00000149257	SERPINH1	EMT
ENSG00000115163	CENPA	EMT
ENSG00000108821	COL1A1	EMT
ENSG00000187498	COL4A1	EMT
ENSG00000142173	COL6A2	EMT
ENSG00000038427	VCAN	EMT
ENSG00000164733	CTSB	EMT
ENSG00000153071	DAB2	EMT
ENSG00000156136	DCK	EMT
ENSG00000163520	FBLN2	EMT
ENSG00000115414	FN1	EMT
ENSG00000180447	GAS1	EMT
ENSG00000100644	HIF1A	EMT
ENSG00000072571	HMMR	EMT
ENSG00000041982	TNC	EMT
ENSG00000138448	ITGAV	EMT
ENSG00000139329	LUM	EMT
ENSG00000112118	MCM3	EMT
ENSG00000166508	MCM7	EMT
ENSG00000148773	MKI67	EMT
ENSG00000157227	MMP14	EMT
ENSG00000135318	NT5E	EMT
ENSG00000115758	ODC1	EMT
ENSG00000134853	PDGFRA	EMT
ENSG00000011422	PLAUR	EMT
ENSG00000168938	PPIC	EMT
ENSG00000166033	HTRA1	EMT
ENSG00000080839	RBL1	EMT
ENSG00000124875	CXCL6	EMT
ENSG00000115884	SDC1	EMT
ENSG00000137575	SDCBP	EMT
ENSG00000102265	TIMP1	EMT
ENSG00000171617	ENC1	EMT
ENSG00000258947	TUBB3	EMT
ENSG00000142731	PLK4	EMT
ENSG00000091651	ORC6	EMT
ENSG00000011426	ANLN	EMT
ENSG00000162545	CAMK2N1	EMT
ENSG00000145293	ENOPH1	EMT
ENSG00000026508	CD44	EMT
ENSG00000134013	LOXL2	EMT
ENSG00000069702	TGFBR3	EMT
ENSG00000002745	WNT16	EMT
ENSG00000105989	WNT2	EMT
ENSG00000106799	TGFBR1	EMT
ENSG00000107831	FGF8	EMT
ENSG00000115109	EPB41L5	EMT
ENSG00000130558	OLFM1	EMT
ENSG00000135547	HEY2	EMT
ENSG00000138795	LEF1	EMT
ENSG00000157554	ERG	EMT
ENSG00000164683	HEY1	EMT
ENSG00000166292	TMEM100	EMT
ENSG00000169242	EFNA1	EMT
ENSG00000196154	S100A4	EMT
ENSG00000147872	PLIN2	Hypoxia
ENSG00000148926	ADM	Hypoxia
ENSG00000170425	ADORA2B	Hypoxia
ENSG00000162433	AK4	Hypoxia
ENSG00000109107	ALDOC	Hypoxia
ENSG00000214274	ANG	Hypoxia
ENSG00000162772	ATF3	Hypoxia
ENSG00000176171	BNIP3	Hypoxia
ENSG00000104765	BNIP3L	Hypoxia
ENSG00000107159	CA9	Hypoxia
ENSG00000074410	CA12	Hypoxia
ENSG00000105974	CAV1	Hypoxia
ENSG00000138764	CCNG2	Hypoxia
ENSG00000067082	KLF6	Hypoxia
ENSG00000120129	DUSP1	Hypoxia
ENSG00000169242	EFNA1	Hypoxia
ENSG00000111674	ENO2	Hypoxia
ENSG00000117525	F3	Hypoxia
ENSG00000170345	FOS	Hypoxia
ENSG00000113580	NR3C1	Hypoxia
ENSG00000104812	GYS1	Hypoxia
ENSG00000100644	HIF1A	Hypoxia
ENSG00000156515	HK1	Hypoxia
ENSG00000159399	HK2	Hypoxia
ENSG00000100292	HMOX1	Hypoxia
ENSG00000146674	IGFBP3	Hypoxia
ENSG00000136244	IL6	Hypoxia
ENSG00000177606	JUN	Hypoxia
ENSG00000134333	LDHA	Hypoxia
ENSG00000113083	LOX	Hypoxia
ENSG00000240972	MIF	Hypoxia
ENSG00000119950	MXI1	Hypoxia
ENSG00000165030	NFIL3	Hypoxia
ENSG00000122884	P4HA1	Hypoxia
ENSG00000106366	SERPINE1	Hypoxia
ENSG00000145730	PAM	Hypoxia
ENSG00000100311	PDGFB	Hypoxia
ENSG00000152256	PDK1	Hypoxia
ENSG00000170525	PFKFB3	Hypoxia
ENSG00000114268	PFKFB4	Hypoxia
ENSG00000067057	PFKP	Hypoxia
ENSG00000119630	PGF	Hypoxia
ENSG00000102144	PGK1	Hypoxia
ENSG00000079739	PGM1	Hypoxia
ENSG00000011422	PLAUR	Hypoxia
ENSG00000152952	PLOD2	Hypoxia
ENSG00000119938	PPP1R3C	Hypoxia
ENSG00000258818	RNASE4	Hypoxia
ENSG00000130066	SAT1	Hypoxia
ENSG00000117394	SLC2A1	Hypoxia
ENSG00000059804	SLC2A3	Hypoxia
ENSG00000061656	SPAG4	Hypoxia
ENSG00000159167	STC1	Hypoxia
ENSG00000120708	TGFBI	Hypoxia
ENSG00000111669	TPI1	Hypoxia
ENSG00000112715	VEGFA	Hypoxia
ENSG00000147852	VLDLR	Hypoxia
ENSG00000121966	CXCR4	Hypoxia
ENSG00000143847	PPFIA4	Hypoxia
ENSG00000134107	BHLHE40	Hypoxia
ENSG00000118263	KLF7	Hypoxia
ENSG00000113739	STC2	Hypoxia
ENSG00000164105	SAP30	Hypoxia
ENSG00000072682	P4HA2	Hypoxia
ENSG00000118804	STBD1	Hypoxia
ENSG00000131016	AKAP12	Hypoxia
ENSG00000164442	CITED2	Hypoxia
ENSG00000104419	NDRG1	Hypoxia
ENSG00000265972	TXNIP	Hypoxia
ENSG00000188994	ZNF292	Hypoxia
ENSG00000070495	JMJD6	Hypoxia
ENSG00000185022	MAFF	Hypoxia
ENSG00000114023	FAM162A	Hypoxia
ENSG00000135245	HILPDA	Hypoxia
ENSG00000197930	ERO1A	Hypoxia
ENSG00000167772	ANGPTL4	Hypoxia
ENSG00000168209	DDIT4	Hypoxia
ENSG00000135766	EGLN1	Hypoxia
ENSG00000114796	KLHL24	Hypoxia
ENSG00000181458	TMEM45A	Hypoxia
ENSG00000115548	KDM3A	Hypoxia
ENSG00000186918	ZNF395	Hypoxia
ENSG00000129521	EGLN3	Hypoxia
ENSG00000125845	BMP2	Inflammation
ENSG00000013725	CD6	Inflammation
ENSG00000172216	CEBPB	Inflammation
ENSG00000126353	CCR7	Inflammation
ENSG00000184371	CSF1	Inflammation
ENSG00000117525	F3	Inflammation
ENSG00000131187	F12	Inflammation
ENSG00000158869	FCER1G	Inflammation
ENSG00000086062	B4GALT1	Inflammation
ENSG00000126262	FFAR2	Inflammation
ENSG00000163739	CXCL1	Inflammation
ENSG00000081041	CXCL2	Inflammation
ENSG00000163734	CXCL3	Inflammation
ENSG00000090339	ICAM1	Inflammation
ENSG00000115008	IL1A	Inflammation
ENSG00000125538	IL1B	Inflammation
ENSG00000136244	IL6	Inflammation
ENSG00000169429	CXCL8	Inflammation
ENSG00000113302	IL12B	Inflammation
ENSG00000049249	TNFRSF9	Inflammation
ENSG00000150782	IL18	Inflammation
ENSG00000169245	CXCL10	Inflammation
ENSG00000134070	IRAK2	Inflammation
ENSG00000164344	KLKB1	Inflammation
ENSG00000109320	NFKB1	Inflammation
ENSG00000077150	NFKB2	Inflammation
ENSG00000173391	OLR1	Inflammation
ENSG00000099985	OSM	Inflammation
ENSG00000106366	SERPINE1	Inflammation
ENSG00000034152	MAP2K3	Inflammation
ENSG00000073756	PTGS2	Inflammation
ENSG00000163661	PTX3	Inflammation
ENSG00000162924	REL	Inflammation
ENSG00000173039	RELA	Inflammation
ENSG00000104856	RELB	Inflammation
ENSG00000143546	S100A8	Inflammation
ENSG00000108691	CCL2	Inflammation
ENSG00000277632	CCL3	Inflammation
ENSG00000275302	CCL4	Inflammation
ENSG00000271503	CCL5	Inflammation
ENSG00000108688	CCL7	Inflammation
ENSG00000108700	CCL8	Inflammation
ENSG00000275385	CCL18	Inflammation
ENSG00000115009	CCL20	Inflammation
ENSG00000274736	CCL23	Inflammation
ENSG00000124875	CXCL6	Inflammation
ENSG00000169248	CXCL11	Inflammation
ENSG00000137801	THBS1	Inflammation
ENSG00000137462	TLR2	Inflammation
ENSG00000232810	TNF	Inflammation
ENSG00000117586	TNFSF4	Inflammation
ENSG00000162692	VCAM1	Inflammation
ENSG00000114251	WNT5A	Inflammation
ENSG00000104312	RIPK2	Inflammation
ENSG00000176170	SPHK1	Inflammation
ENSG00000121797	CCRL2	Inflammation
ENSG00000145623	OSMR	Inflammation
ENSG00000172575	RASGRP1	Inflammation
ENSG00000145901	TNIP1	Inflammation
ENSG00000132510	KDM6B	Inflammation
ENSG00000196664	TLR7	Inflammation
ENSG00000110944	IL23A	Inflammation
ENSG00000168884	TNIP2	Inflammation
ENSG00000163874	ZC3H12A	Inflammation
ENSG00000121807	CCR2	Inflammation
ENSG00000102794	ACOD1	Inflammation
ENSG00000101384	JAG1	Inflammation
ENSG00000070961	ATP2B1	Inflammation
ENSG00000121594	CD80	Inflammation
ENSG00000026508	CD44	Inflammation
ENSG00000108342	CSF3	Inflammation
ENSG00000196352	CD55	Inflammation
ENSG00000078401	EDN1	Inflammation
ENSG00000124882	EREG	Inflammation
ENSG00000151726	ACSL1	Inflammation
ENSG00000196371	FUT4	Inflammation
ENSG00000131979	GCH1	Inflammation
ENSG00000147257	GPC3	Inflammation
ENSG00000115594	IL1R1	Inflammation
ENSG00000105855	ITGB8	Inflammation
ENSG00000128342	LIF	Inflammation
ENSG00000277443	MARCKS	Inflammation
ENSG00000100906	NFKBIA	Inflammation
ENSG00000131669	NINJ1	Inflammation
ENSG00000197632	SERPINB2	Inflammation
ENSG00000011422	PLAUR	Inflammation
ENSG00000143333	RGS16	Inflammation
ENSG00000124145	SDC4	Inflammation
ENSG00000110436	SLC1A2	Inflammation
ENSG00000075618	FSCN1	Inflammation
ENSG00000126561	STAT5A	Inflammation
ENSG00000185215	TNFAIP2	Inflammation
ENSG00000159388	BTG2	Inflammation
ENSG00000175592	FOSL1	Inflammation
ENSG00000184602	SNN	Inflammation
ENSG00000162407	PLPP3	Inflammation
ENSG00000125657	TNFSF9	Inflammation
ENSG00000137331	IER3	Inflammation
ENSG00000137860	SLC28A2	Inflammation
ENSG00000125733	TRIP10	Inflammation
ENSG00000189067	LITAF	Inflammation
ENSG00000105835	NAMPT	Inflammation
ENSG00000054523	KIF1B	Inflammation
ENSG00000184014	DENND5A	Inflammation
ENSG00000160223	ICOSLG	Inflammation
ENSG00000087074	PPP1R15A	Inflammation
ENSG00000185022	MAFF	Inflammation
ENSG00000064393	HIPK2	Inflammation
ENSG00000123689	G0S2	Inflammation
ENSG00000136048	DRAM1	Inflammation
ENSG00000145777	TSLP	Inflammation
ENSG00000137393	RNF144B	Inflammation
ENSG00000106624	AEBP1	Invasion
ENSG00000085662	AKR1B1	Invasion
ENSG00000123505	AMD1	Invasion
ENSG00000005022	SLC25A5	Invasion
ENSG00000116459	ATP5PB	Invasion
ENSG00000107262	BAG1	Invasion
ENSG00000182492	BGN	Invasion
ENSG00000173369	C1QB	Invasion
ENSG00000122786	CALD1	Invasion
ENSG00000042493	CAPG	Invasion
ENSG00000105173	CCNE1	Invasion
ENSG00000140937	CDH11	Invasion
ENSG00000173207	CKS1B	Invasion
ENSG00000123975	CKS2	Invasion
ENSG00000108821	COL1A1	Invasion
ENSG00000164692	COL1A2	Invasion
ENSG00000168542	COL3A1	Invasion
ENSG00000130635	COL5A1	Invasion
ENSG00000204262	COL5A2	Invasion
ENSG00000142173	COL6A2	Invasion
ENSG00000163359	COL6A3	Invasion
ENSG00000123500	COL10A1	Invasion
ENSG00000060718	COL11A1	Invasion
ENSG00000105664	COMP	Invasion
ENSG00000124207	CSE1L	Invasion
ENSG00000038427	VCAN	Invasion
ENSG00000143387	CTSK	Invasion
ENSG00000153071	DAB2	Invasion
ENSG00000108654	DDX5	Invasion
ENSG00000151617	EDNRA	Invasion
ENSG00000078098	FAP	Invasion
ENSG00000166147	FBN1	Invasion
ENSG00000115414	FN1	Invasion
ENSG00000087460	GNAS	Invasion
ENSG00000164032	H2AFZ	Invasion
ENSG00000164104	HMGB2	Invasion
ENSG00000153187	HNRNPU	Invasion
ENSG00000133835	HSD17B4	Invasion
ENSG00000142871	CYR61	Invasion
ENSG00000122641	INHBA	Invasion
ENSG00000091136	LAMB1	Invasion
ENSG00000135862	LAMC1	Invasion
ENSG00000100097	LGALS1	Invasion
ENSG00000113083	LOX	Invasion
ENSG00000134013	LOXL2	Invasion
ENSG00000139329	LUM	Invasion
ENSG00000087245	MMP2	Invasion
ENSG00000099953	MMP11	Invasion
ENSG00000099783	HNRNPM	Invasion
ENSG00000099795	NDUFB7	Invasion
ENSG00000065978	YBX1	Invasion
ENSG00000113721	PDGFRB	Invasion
ENSG00000122861	PLAU	Invasion
ENSG00000116132	PRRX1	Invasion
ENSG00000100941	PNN	Invasion
ENSG00000168938	PPIC	Invasion
ENSG00000184500	PROS1	Invasion
ENSG00000106588	PSMA2	Invasion
ENSG00000159377	PSMB4	Invasion
ENSG00000117152	RGS4	Invasion
ENSG00000019549	SNAI2	Invasion
ENSG00000152377	SPOCK1	Invasion
ENSG00000120708	TGFBI	Invasion
ENSG00000186340	THBS2	Invasion
ENSG00000154096	THY1	Invasion
ENSG00000123610	TNFAIP6	Invasion
ENSG00000169139	UBE2V2	Invasion
ENSG00000148848	ADAM12	Invasion
ENSG00000197614	MFAP5	Invasion
ENSG00000198542	ITGBL1	Invasion
ENSG00000115129	TP53I3	Invasion
ENSG00000074590	NUAK1	Invasion
ENSG00000152795	HNRNPDL	Invasion
ENSG00000115514	TXNDC9	Invasion
ENSG00000128606	LRRC17	Invasion
ENSG00000216490	IFI30	Invasion
ENSG00000133110	POSTN	Invasion
ENSG00000108468	CBX1	Invasion
ENSG00000087303	NID2	Invasion
ENSG00000133818	RRAS2	Invasion
ENSG00000125970	RALY	Invasion
ENSG00000179918	SEPHS2	Invasion
ENSG00000164683	HEY1	Invasion
ENSG00000101825	MXRA5	Invasion
ENSG00000162745	OLFML2B	Invasion
ENSG00000249992	TMEM158	Invasion
ENSG00000018408	WWTR1	Invasion
ENSG00000166923	GREM1	Invasion
ENSG00000086991	NOX4	Invasion
ENSG00000111729	CLEC4A	Invasion
ENSG00000005243	COPZ2	Invasion
ENSG00000106819	ASPN	Invasion
ENSG00000103888	CEMIP	Invasion
ENSG00000103196	CRISPLD2	Invasion
ENSG00000176014	TUBB6	Invasion
ENSG00000172061	LRRC15	Invasion
ENSG00000196230	TUBB	Invasion
ENSG00000144476	ACKR3	Metastasis
ENSG00000081051	AFP	Metastasis
ENSG00000106541	AGR2	Metastasis
ENSG00000142208	AKT1	Metastasis
ENSG00000165092	ALDH1A1	Metastasis
ENSG00000167772	ANGPTL4	Metastasis
ENSG00000135046	ANXA1	Metastasis
ENSG00000182718	ANXA2	Metastasis
ENSG00000161798	AQP5	Metastasis
ENSG00000162772	ATF3	Metastasis
ENSG00000087586	AURKA	Metastasis
ENSG00000167601	AXL	Metastasis
ENSG00000166710	B2M	Metastasis
ENSG00000168283	BMI1	Metastasis
ENSG00000125845	BMP2	Metastasis
ENSG00000157764	BRAF	Metastasis
ENSG00000172270	BSG	Metastasis
ENSG00000107159	CA9	Metastasis
ENSG00000115355	CCDC88A	Metastasis
ENSG00000110092	CCND1	Metastasis
ENSG00000126353	CCR7	Metastasis
ENSG00000272398	CD24	Metastasis
ENSG00000120217	CD274	Metastasis
ENSG00000026508	CD44	Metastasis
ENSG00000163814	CDCP1	Metastasis
ENSG00000079112	CDH17	Metastasis
ENSG00000170558	CDH2	Metastasis
ENSG00000079385	CEACAM1	Metastasis
ENSG00000105388	CEACAM5	Metastasis
ENSG00000213719	CLIC1	Metastasis
ENSG00000132693	CRP	Metastasis
ENSG00000118523	CTGF	Metastasis
ENSG00000198561	CTNND1	Metastasis
ENSG00000164733	CTSB	Metastasis
ENSG00000143387	CTSK	Metastasis
ENSG00000135047	CTSL	Metastasis
ENSG00000085733	CTTN	Metastasis
ENSG00000107562	CXCL12	Metastasis
ENSG00000081041	CXCL2	Metastasis
ENSG00000169429	CXCL8	Metastasis
ENSG00000180871	CXCR2	Metastasis
ENSG00000142871	CYR61	Metastasis
ENSG00000162733	DDR2	Metastasis
ENSG00000138798	EGF	Metastasis
ENSG00000146648	EGFR	Metastasis
ENSG00000120738	EGR1	Metastasis
ENSG00000116016	EPAS1	Metastasis
ENSG00000119888	EPCAM	Metastasis
ENSG00000141736	ERBB2	Metastasis
ENSG00000065361	ERBB3	Metastasis
ENSG00000091831	ESR1	Metastasis
ENSG00000140009	ESR2	Metastasis
ENSG00000106462	EZH2	Metastasis
ENSG00000092820	EZR	Metastasis
ENSG00000164251	F2RL1	Metastasis
ENSG00000077782	FGFR1	Metastasis
ENSG00000132589	FLOT2	Metastasis
ENSG00000102755	FLT1	Metastasis
ENSG00000037280	FLT4	Metastasis
ENSG00000115414	FN1	Metastasis
ENSG00000176692	FOXC2	Metastasis
ENSG00000111206	FOXM1	Metastasis
ENSG00000111087	GLI1	Metastasis
ENSG00000019991	HGF	Metastasis
ENSG00000100644	HIF1A	Metastasis
ENSG00000137309	HMGA1	Metastasis
ENSG00000149948	HMGA2	Metastasis
ENSG00000173083	HPSE	Metastasis
ENSG00000125968	ID1	Metastasis
ENSG00000131203	IDO1	Metastasis
ENSG00000140443	IGF1R	Metastasis
ENSG00000136231	IGF2BP3	Metastasis
ENSG00000136244	IL6	Metastasis
ENSG00000005884	ITGA3	Metastasis
ENSG00000161638	ITGA5	Metastasis
ENSG00000091409	ITGA6	Metastasis
ENSG00000138448	ITGAV	Metastasis
ENSG00000150093	ITGB1	Metastasis
ENSG00000259207	ITGB3	Metastasis
ENSG00000101384	JAG1	Metastasis
ENSG00000128052	KDR	Metastasis
ENSG00000133703	KRAS	Metastasis
ENSG00000171345	KRT19	Metastasis
ENSG00000198910	L1CAM	Metastasis
ENSG00000058085	LAMC2	Metastasis
ENSG00000002834	LASP1	Metastasis
ENSG00000131981	LGALS3	Metastasis
ENSG00000113083	LOX	Metastasis
ENSG00000134013	LOXL2	Metastasis
ENSG00000183742	MACC1	Metastasis
ENSG00000076706	MCAM	Metastasis
ENSG00000135679	MDM2	Metastasis
ENSG00000105976	MET	Metastasis
ENSG00000240972	MIF	Metastasis
ENSG00000148773	MKI67	Metastasis
ENSG00000196549	MME	Metastasis
ENSG00000196611	MMP1	Metastasis
ENSG00000099953	MMP11	Metastasis
ENSG00000137745	MMP13	Metastasis
ENSG00000157227	MMP14	Metastasis
ENSG00000087245	MMP2	Metastasis
ENSG00000149968	MMP3	Metastasis
ENSG00000137673	MMP7	Metastasis
ENSG00000100985	MMP9	Metastasis
ENSG00000147065	MSN	Metastasis
ENSG00000164078	MST1R	Metastasis
ENSG00000182979	MTA1	Metastasis
ENSG00000147649	MTDH	Metastasis
ENSG00000185499	MUC1	Metastasis
ENSG00000136997	MYC	Metastasis
ENSG00000111859	NEDD9	Metastasis
ENSG00000148400	NOTCH1	Metastasis
ENSG00000148053	NTRK2	Metastasis
ENSG00000132646	PCNA	Metastasis
ENSG00000134853	PDGFRA	Metastasis
ENSG00000162493	PDPN	Metastasis
ENSG00000121879	PIK3CA	Metastasis
ENSG00000067225	PKM	Metastasis
ENSG00000122861	PLAU	Metastasis
ENSG00000011422	PLAUR	Metastasis
ENSG00000133110	POSTN	Metastasis
ENSG00000163558	PRKCI	Metastasis
ENSG00000007062	PROM1	Metastasis
ENSG00000167653	PSCA	Metastasis
ENSG00000073756	PTGS2	Metastasis
ENSG00000087494	PTHLH	Metastasis
ENSG00000169398	PTK2	Metastasis
ENSG00000184489	PTP4A3	Metastasis
ENSG00000164611	PTTG1	Metastasis
ENSG00000089159	PXN	Metastasis
ENSG00000132698	RAB25	Metastasis
ENSG00000136238	RAC1	Metastasis
ENSG00000173039	RELA	Metastasis
ENSG00000155366	RHOC	Metastasis
ENSG00000067900	ROCK1	Metastasis
ENSG00000196154	S100A4	Metastasis
ENSG00000182568	SATB1	Metastasis
ENSG00000137575	SDCBP	Metastasis
ENSG00000007908	SELE	Metastasis
ENSG00000174175	SELP	Metastasis
ENSG00000117394	SLC2A1	Metastasis
ENSG00000124216	SNAI1	Metastasis
ENSG00000019549	SNAI2	Metastasis
ENSG00000173267	SNCG	Metastasis
ENSG00000124766	SOX4	Metastasis
ENSG00000113140	SPARC	Metastasis
ENSG00000118785	SPP1	Metastasis
ENSG00000197122	SRC	Metastasis
ENSG00000168610	STAT3	Metastasis
ENSG00000117632	STMN1	Metastasis
ENSG00000164362	TERT	Metastasis
ENSG00000120708	TGFBI	Metastasis
ENSG00000198959	TGM2	Metastasis
ENSG00000102265	TIMP1	Metastasis
ENSG00000137648	TMPRSS4	Metastasis
ENSG00000120659	TNFSF11	Metastasis
ENSG00000025708	TYMP	Metastasis
ENSG00000038427	VCAN	Metastasis
ENSG00000112715	VEGFA	Metastasis
ENSG00000150630	VEGFC	Metastasis
ENSG00000165197	VEGFD	Metastasis
ENSG00000026025	VIM	Metastasis
ENSG00000132970	WASF3	Metastasis
ENSG00000137693	YAP1	Metastasis
ENSG00000148516	ZEB1	Metastasis
ENSG00000169554	ZEB2	Metastasis
ENSG00000156110	ADK	Prolifration
ENSG00000087088	BAX	Prolifration
ENSG00000110092	CCND1	Prolifration
ENSG00000107779	BMPR1A	Prolifration
ENSG00000156970	BUB1B	Prolifration
ENSG00000145386	CCNA2	Prolifration
ENSG00000134057	CCNB1	Prolifration
ENSG00000101017	CD40	Prolifration
ENSG00000170312	CDK1	Prolifration
ENSG00000117399	CDC20	Prolifration
ENSG00000051523	CYBA	Prolifration
ENSG00000164104	HMGB2	Prolifration
ENSG00000115457	IGFBP2	Prolifration
ENSG00000148773	MKI67	Prolifration
ENSG00000184304	PRKD1	Prolifration
ENSG00000120156	TEK	Prolifration
ENSG00000167900	TK1	Prolifration
ENSG00000131747	TOP2A	Prolifration
ENSG00000126787	DLGAP5	Prolifration
ENSG00000165304	MELK	Prolifration
ENSG00000101003	GINS1	Prolifration
ENSG00000118193	KIF14	Prolifration
ENSG00000161800	RACGAP1	Prolifration
ENSG00000066279	ASPM	Prolifration
ENSG00000272398	CD24	Prolifration
ENSG00000006210	CX3CL1	Prolifration
ENSG00000017427	IGF1	Prolifration
ENSG00000019582	CD74	Prolifration
ENSG00000073282	TP63	Prolifration
ENSG00000077782	FGFR1	Prolifration
ENSG00000080166	DCT	Prolifration
ENSG00000081237	PTPRC	Prolifration
ENSG00000089116	LHX5	Prolifration
ENSG00000091831	ESR1	Prolifration
ENSG00000097007	ABL1	Prolifration
ENSG00000100219	XBP1	Prolifration
ENSG00000100311	PDGFB	Prolifration
ENSG00000100644	HIF1A	Prolifration
ENSG00000102245	CD40LG	Prolifration
ENSG00000102678	FGF9	Prolifration
ENSG00000104290	FZD3	Prolifration
ENSG00000104312	RIPK2	Prolifration
ENSG00000105245	NUMBL	Prolifration
ENSG00000105246	EBI3	Prolifration
ENSG00000105989	WNT2	Prolifration
ENSG00000109471	IL2	Prolifration
ENSG00000110944	IL23A	Prolifration
ENSG00000112715	VEGFA	Prolifration
ENSG00000112902	SEMA5A	Prolifration
ENSG00000113520	IL4	Prolifration
ENSG00000114013	CD86	Prolifration
ENSG00000115415	STAT1	Prolifration
ENSG00000115738	ID2	Prolifration
ENSG00000116641	DOCK7	Prolifration
ENSG00000117090	SLAMF1	Prolifration
ENSG00000117586	TNFSF4	Prolifration
ENSG00000125084	WNT1	Prolifration
ENSG00000125657	TNFSF9	Prolifration
ENSG00000125686	MED1	Prolifration
ENSG00000128602	SMO	Prolifration
ENSG00000136869	TLR4	Prolifration
ENSG00000136997	MYC	Prolifration
ENSG00000138795	LEF1	Prolifration
ENSG00000139352	ASCL1	Prolifration
ENSG00000140285	FGF7	Prolifration
ENSG00000143867	OSR1	Prolifration
ENSG00000150782	IL18	Prolifration
ENSG00000154342	WNT3A	Prolifration
ENSG00000154764	WNT7A	Prolifration
ENSG00000162946	DISC1	Prolifration
ENSG00000163217	BMP10	Prolifration
ENSG00000165025	SYK	Prolifration
ENSG00000169194	IL13	Prolifration
ENSG00000171791	BCL2	Prolifration
ENSG00000172201	ID4	Prolifration
ENSG00000173757	STAT5B	Prolifration
ENSG00000174059	CD34	Prolifration
ENSG00000178971	CTC1	Prolifration
ENSG00000184058	TBX1	Prolifration
ENSG00000185950	IRS2	Prolifration
ENSG00000186827	TNFRSF4	Prolifration
ENSG00000189403	HMGB1	Prolifration
ENSG00000198026	ZNF335	Prolifration
ENSG00000198435	NRARP	Prolifration
ENSG00000204217	BMPR2	Prolifration
ENSG00000204305	AGER	Prolifration
ENSG00000240972	MIF	Prolifration
ENSG00000271503	CCL5	Prolifration
ENSG00000012779	ALOX5	Quiescence
ENSG00000164111	ANXA5	Quiescence
ENSG00000109321	AREG	Quiescence
ENSG00000095794	CREM	Quiescence
ENSG00000145708	CRHBP	Quiescence
ENSG00000134531	EMP1	Quiescence
ENSG00000126860	EVI2A	Quiescence
ENSG00000162645	GBP2	Quiescence
ENSG00000163739	CXCL1	Quiescence
ENSG00000081041	CXCL2	Quiescence
ENSG00000163734	CXCL3	Quiescence
ENSG00000164116	GUCY1A1	Quiescence
ENSG00000189060	H1F0	Quiescence
ENSG00000244734	HBB	Quiescence
ENSG00000136630	HLX	Quiescence
ENSG00000125538	IL1B	Quiescence
ENSG00000169429	CXCL8	Quiescence
ENSG00000122641	INHBA	Quiescence
ENSG00000169245	CXCL10	Quiescence
ENSG00000177606	JUN	Quiescence
ENSG00000169908	TM4SF1	Quiescence
ENSG00000171843	MLLT3	Quiescence
ENSG00000153234	NR4A2	Quiescence
ENSG00000197632	SERPINB2	Quiescence
ENSG00000184226	PCDH9	Quiescence
ENSG00000183395	PMCH	Quiescence
ENSG00000073756	PTGS2	Quiescence
ENSG00000081237	PTPRC	Quiescence
ENSG00000090104	RGS1	Quiescence
ENSG00000112077	RHAG	Quiescence
ENSG00000135452	TSPAN31	Quiescence
ENSG00000108700	CCL8	Quiescence
ENSG00000172724	CCL19	Quiescence
ENSG00000115009	CCL20	Quiescence
ENSG00000124875	CXCL6	Quiescence
ENSG00000169248	CXCL11	Quiescence
ENSG00000163735	CXCL5	Quiescence
ENSG00000136527	TRA2B	Quiescence
ENSG00000115306	SPTBN1	Quiescence
ENSG00000197321	SVIL	Quiescence
ENSG00000148737	TCF7L2	Quiescence
ENSG00000003436	TFPI	Quiescence
ENSG00000140682	TGFB1I1	Quiescence
ENSG00000146242	TPBG	Quiescence
ENSG00000117586	TNFSF4	Quiescence
ENSG00000114416	FXR1	Quiescence
ENSG00000180530	NRIP1	Quiescence
ENSG00000180573	HIST1H2AC	Quiescence
ENSG00000184678	HIST2H2BE	Quiescence
ENSG00000110841	PPFIBP1	Quiescence
ENSG00000121858	TNFSF10	Quiescence
ENSG00000115604	IL18R1	Quiescence
ENSG00000112299	VNN1	Quiescence
ENSG00000115165	CYTIP	Quiescence
ENSG00000123240	OPTN	Quiescence
ENSG00000149573	MPZL2	Quiescence
ENSG00000156234	CXCL13	Quiescence
ENSG00000102908	NFAT5	Quiescence
ENSG00000139278	GLIPR1	Quiescence
ENSG00000157110	RBPMS	Quiescence
ENSG00000187239	FNBP1	Quiescence
ENSG00000185022	MAFF	Quiescence
ENSG00000164548	TRA2A	Quiescence
ENSG00000197253	TPSB2	Quiescence
ENSG00000205189	ZBTB10	Quiescence
ENSG00000197903	HIST1H2BK	Quiescence
ENSG00000183077	AFMID	Stemness
ENSG00000081051	AFP	Stemness
ENSG00000166825	ANPEP	Stemness
ENSG00000134982	APC	Stemness
ENSG00000240583	AQP1	Stemness
ENSG00000139352	ASCL1	Stemness
ENSG00000183734	ASCL2	Stemness
ENSG00000168646	AXIN2	Stemness
ENSG00000160862	AZGP1	Stemness
ENSG00000123636	BAZ2B	Stemness
ENSG00000168283	BMI1	Stemness
ENSG00000144857	BOC	Stemness
ENSG00000112308	C6orf62	Stemness
ENSG00000104267	CA2	Stemness
ENSG00000162545	CAMK2N1	Stemness
ENSG00000271503	CCL5	Stemness
ENSG00000118971	CCND2	Stemness
ENSG00000091972	CD200	Stemness
ENSG00000272398	CD24	Stemness
ENSG00000105383	CD33	Stemness
ENSG00000004468	CD38	Stemness
ENSG00000026508	CD44	Stemness
ENSG00000144354	CDCA7	Stemness
ENSG00000105810	CDK6	Stemness
ENSG00000245848	CEBPA	Stemness
ENSG00000001626	CFTR	Stemness
ENSG00000171316	CHD7	Stemness
ENSG00000110880	CORO1C	Stemness
ENSG00000081041	CXCL2	Stemness
ENSG00000109851	DBX1	Stemness
ENSG00000185610	DBX2	Stemness
ENSG00000119772	DNMT3A	Stemness
ENSG00000197635	DPP4	Stemness
ENSG00000164330	EBF1	Stemness
ENSG00000156508	EEF1A1	Stemness
ENSG00000146648	EGFR	Stemness
ENSG00000063046	EIF4B	Stemness
ENSG00000135638	EMX1	Stemness
ENSG00000170370	EMX2	Stemness
ENSG00000106991	ENG	Stemness
ENSG00000133216	EPHB2	Stemness
ENSG00000157557	ETS2	Stemness
ENSG00000006468	ETV1	Stemness
ENSG00000126860	EVI2A	Stemness
ENSG00000106462	EZH2	Stemness
ENSG00000164434	FABP7	Stemness
ENSG00000162981	FAM84A	Stemness
ENSG00000162458	FBLIM1	Stemness
ENSG00000161243	FBXO27	Stemness
ENSG00000101311	FERMT1	Stemness
ENSG00000125798	FOXA2	Stemness
ENSG00000170608	FOXA3	Stemness
ENSG00000176165	FOXG1	Stemness
ENSG00000102145	GATA1	Stemness
ENSG00000179348	GATA2	Stemness
ENSG00000107485	GATA3	Stemness
ENSG00000136574	GATA4	Stemness
ENSG00000131095	GFAP	Stemness
ENSG00000162676	GFI1	Stemness
ENSG00000111087	GLI1	Stemness
ENSG00000147257	GPC3	Stemness
ENSG00000150625	GPM6A	Stemness
ENSG00000121957	GPSM2	Stemness
ENSG00000176153	GPX2	Stemness
ENSG00000130600	H19	Stemness
ENSG00000132475	H3F3B	Stemness
ENSG00000074696	HACD3	Stemness
ENSG00000145681	HAPLN1	Stemness
ENSG00000221932	HEPN1	Stemness
ENSG00000114315	HES1	Stemness
ENSG00000169045	HNRNPH1	Stemness
ENSG00000104824	HNRNPL	Stemness
ENSG00000171476	HOPX	Stemness
ENSG00000090339	ICAM1	Stemness
ENSG00000138413	IDH1	Stemness
ENSG00000185811	IKZF1	Stemness
ENSG00000177508	IRX3	Stemness
ENSG00000169896	ITGAM	Stemness
ENSG00000128052	KDR	Stemness
ENSG00000157404	KIT	Stemness
ENSG00000129451	KLK10	Stemness
ENSG00000186847	KRT14	Stemness
ENSG00000150457	LATS2	Stemness
ENSG00000139292	LGR5	Stemness
ENSG00000205791	LOH12CR2	Stemness
ENSG00000144749	LRIG1	Stemness
ENSG00000167656	LY6D	Stemness
ENSG00000090382	LYZ	Stemness
ENSG00000251562	MALAT1	Stemness
ENSG00000172197	MBOAT1	Stemness
ENSG00000166823	MESP1	Stemness
ENSG00000188095	MESP2	Stemness
ENSG00000165819	METTL3	Stemness
ENSG00000078403	MLLT10	Stemness
ENSG00000196549	MME	Stemness
ENSG00000118513	MYB	Stemness
ENSG00000136997	MYC	Stemness
ENSG00000111704	NANOG	Stemness
ENSG00000149294	NCAM1	Stemness
ENSG00000197168	NEK5	Stemness
ENSG00000184613	NELL2	Stemness
ENSG00000123405	NFE2	Stemness
ENSG00000162599	NFIA	Stemness
ENSG00000147862	NFIB	Stemness
ENSG00000183072	NKX2-5	Stemness
ENSG00000156574	NODAL	Stemness
ENSG00000135318	NT5E	Stemness
ENSG00000102837	OLFM4	Stemness
ENSG00000079482	OPHN1	Stemness
ENSG00000091651	ORC6	Stemness
ENSG00000070756	PABPC1	Stemness
ENSG00000007372	PAX6	Stemness
ENSG00000204531	POU5F1	Stemness
ENSG00000007062	PROM1	Stemness
ENSG00000112655	PTK7	Stemness
ENSG00000187514	PTMA	Stemness
ENSG00000081237	PTPRC	Stemness
ENSG00000144724	PTPRG	Stemness
ENSG00000151490	PTPRO	Stemness
ENSG00000105426	PTPRS	Stemness
ENSG00000106278	PTPRZ1	Stemness
ENSG00000011478	QPCTL	Stemness
ENSG00000188060	RAB42	Stemness
ENSG00000197291	RAMP2-AS1	Stemness
ENSG00000004534	RBM6	Stemness
ENSG00000174136	RGMB	Stemness
ENSG00000108375	RNF43	Stemness
ENSG00000159216	RUNX1	Stemness
ENSG00000119335	SET	Stemness
ENSG00000064651	SLC12A2	Stemness
ENSG00000175387	SMAD2	Stemness
ENSG00000112562	SMOC2	Stemness
ENSG00000182968	SOX1	Stemness
ENSG00000176887	SOX11	Stemness
ENSG00000164736	SOX17	Stemness
ENSG00000181449	SOX2	Stemness
ENSG00000134595	SOX3	Stemness
ENSG00000124766	SOX4	Stemness
ENSG00000125398	SOX9	Stemness
ENSG00000136206	SPDYE1	Stemness
ENSG00000170092	SPDYE5	Stemness
ENSG00000153820	SPHKAP	Stemness
ENSG00000171943	SRGAP2C	Stemness
ENSG00000117632	STMN1	Stemness
ENSG00000104435	STMN2	Stemness
ENSG00000162367	TAL1	Stemness
ENSG00000203705	TATDN3	Stemness
ENSG00000140262	TCF12	Stemness
ENSG00000196628	TCF4	Stemness
ENSG00000241186	TDGF1	Stemness
ENSG00000114126	TFDP2	Stemness
ENSG00000072274	TFRC	Stemness
ENSG00000154096	THY1	Stemness
ENSG00000185361	TNFAIP8L1	Stemness
ENSG00000103460	TOX3	Stemness
ENSG00000164548	TRA2A	Stemness
ENSG00000000003	TSPAN6	Stemness
ENSG00000174607	UGT8	Stemness
ENSG00000112715	VEGFA	Stemness
ENSG00000160062	ZBTB8A	Stemness
ENSG00000188227	ZNF793	Stemness
ENSG00000118777	ABCG2	Stemness
ENSG00000165092	ALDH1A1	Stemness
ENSG00000184254	ALDH1A3	Stemness
ENSG00000187957	DNER	Stemness
ENSG00000105976	MET	Stemness

## Sheet: TableS3-signatures
Supplementary Table S3. List of macrophage-related and metabolic gene signatures.
M1 Macrophage Polarization	M2 Macrophage Polarization	Glucose metabolism	Lipid metabolism
IL12	ARG1	SLC16A4	SLC27A2
IL23	ARG2	SLC2A1	PEX2
IL12	IL10	ENO2	PRKAA1
TNF	CD32	ALDOA	PEX7
IL6	CD163	HK2	SLC25A17
CD86	CD23	ALDOC	ADIPOR2
MHCII	CD200R1	ENO1	ECHDC2
IL1B	PD-L2	GAPDH	POR
MARCO	PDL1	PFKP	HADH
iNOS	MARCO	PGAM1	ECI2
IL12	CSF1R	PGK1	PHYH
CD64	CD206	LDHA	SCP2
CD80	IL1RN	PKM	FABP3
CXCR10	IL1R2	TPI1	ABCD4
IL23	IL4R	GALK1	ADIPOR1
CXCL9	CCL4	ENO4	LIPA
CXCL10	CCL13	BPGM	SCARB1
CXCL11	CCL20	ADPGK	CD36
CD86	CCL17	HK1	NR1H3
IL1A	CCL18	MPI	ACOX2
IL1B	CCL22	PFKM	FASN
IL6	CCL24	OGDH	PPARD
TNFa	LYVE1	PFKFB2	MCAT
MHCII	VEGFA	GALE	RXRA
CCL5	VEGFB		OLAH
IRF5	VEGFC		OLR1
IRF1	VEGFD
CD40	EGF
IDO1	CTSA
KYNU	CTSB
CCR7	CSTC
CD45	CTSD
CD68	TGFB1
CD115	TGFB2
HLA-DR	TGFB3
CD205	MMP14
CD14	MMP19
	MMP9
	CLEC7A
	WNT7B
	FASL
	TNFSF12
	TNFSF8
	CD276
	VTCN1
	MSR1
	FN1
	IRF4
	CD45
	CD68
	CD115
	HLA-DR
	CD205
	CD14

## Sheet: TableS4-DEGs
Supplementary Table S4. Differential expression genes (DEGs) of 9 major cell types in scRNA-seq data.
Gene	p_val	avg_log2FC	pct.1	pct.2	p_val_adj	Cell type
KRT14	0	4.23673924502964	0.83	0.232	0	Epithelial
KRT6A	0	4.1410248958151	0.87	0.155	0	Epithelial
KRT16	0	4.13627453343932	0.672	0.105	0	Epithelial
SPRR1B	0	4.07515684712959	0.524	0.082	0	Epithelial
KRT6C	0	3.9839060317987	0.499	0.081	0	Epithelial
KRT5	0	3.98292552914726	0.828	0.223	0	Epithelial
SPRR3	0	3.93095086268409	0.307	0.07	0	Epithelial
S100A8	0	3.85581743407935	0.627	0.138	0	Epithelial
S100A9	0	3.85061884725619	0.72	0.232	0	Epithelial
KRTDAP	0	3.83430977320399	0.302	0.05	0	Epithelial
KRT13	0	3.69079406229927	0.486	0.141	0	Epithelial
KRT17	0	3.66425472925197	0.57	0.09	0	Epithelial
DSP	0	3.57194402304041	0.766	0.081	0	Epithelial
SFN	0	3.56857618455658	0.789	0.097	0	Epithelial
S100A2	0	3.48888917729403	0.734	0.099	0	Epithelial
KRT4	0	3.47652976346918	0.285	0.049	0	Epithelial
CSTA	0	3.42570614538591	0.55	0.081	0	Epithelial
KRT6B	0	3.33746771350979	0.482	0.052	0	Epithelial
MAL	0	3.30978694560825	0.287	0.058	0	Epithelial
TRIM29	0	3.29120557565588	0.74	0.073	0	Epithelial
PERP	0	3.27915523249749	0.796	0.112	0	Epithelial
TGM3	0	3.26587548111821	0.25	0.037	0	Epithelial
AQP3	0	3.18120895957336	0.55	0.112	0	Epithelial
RHCG	0	3.16238255659656	0.364	0.048	0	Epithelial
SBSN	0	3.08973497123972	0.331	0.038	0	Epithelial
LY6D	0	3.08254262247886	0.423	0.038	0	Epithelial
KLK13	0	3.06770201248383	0.286	0.032	0	Epithelial
TACSTD2	0	2.98741549114459	0.63	0.073	0	Epithelial
LAMC2	0	2.93417050664375	0.316	0.05	0	Epithelial
CALML3	0	2.92812610704865	0.492	0.04	0	Epithelial
DSG3	0	2.87321969859936	0.559	0.047	0	Epithelial
S100A14	0	2.86571341321502	0.481	0.038	0	Epithelial
CSTB	0	2.83754524169139	0.485	0.117	0	Epithelial
DSC3	0	2.79143064262939	0.562	0.049	0	Epithelial
COL17A1	0	2.7456049905038	0.39	0.042	0	Epithelial
FXYD3	0	2.72949927177135	0.565	0.049	0	Epithelial
DSC2	0	2.70323051432744	0.506	0.07	0	Epithelial
CLCA2	0	2.70221170029619	0.529	0.043	0	Epithelial
ANXA1	0	2.69802924027515	0.633	0.207	0	Epithelial
KRT15	0	2.68256007212105	0.287	0.044	0	Epithelial
JUP	0	2.65458188772045	0.627	0.089	0	Epithelial
FABP5	0	2.65014032164646	0.446	0.066	0	Epithelial
SPINK5	0	2.59816842654203	0.267	0.031	0	Epithelial
LYPD3	0	2.56603539800114	0.417	0.04	0	Epithelial
CD24	0	2.54917231230067	0.456	0.06	0	Epithelial
GJB2	0	2.53982136026152	0.47	0.063	0	Epithelial
HSPB1	0	2.53932199289486	0.899	0.373	0	Epithelial
PKP1	0	2.49646537924864	0.482	0.04	0	Epithelial
SLC2A1	0	2.40173605723301	0.482	0.091	0	Epithelial
DSG1	0	2.34164750741861	0.286	0.022	0	Epithelial
A2ML1	0	2.30836547751163	0.27	0.026	0	Epithelial
KLF5	0	2.29568322063798	0.45	0.043	0	Epithelial
PPL	0	2.27454226039968	0.327	0.05	0	Epithelial
IL1RN	0	2.27402006722904	0.31	0.058	0	Epithelial
S100A16	0	2.24292248540609	0.51	0.088	0	Epithelial
KLK8	0	2.22481132691505	0.347	0.024	0	Epithelial
SLPI	0	2.2013983707215	0.271	0.04	0	Epithelial
SLC7A5	0	2.14952830174603	0.46	0.182	0	Epithelial
S100A11	0	2.11996355075317	0.947	0.652	0	Epithelial
PKP3	0	2.11757875477512	0.408	0.029	0	Epithelial
NECTIN1	0	2.11245052562774	0.431	0.049	0	Epithelial
DMKN	0	2.10786080285647	0.265	0.023	0	Epithelial
KLK10	0	2.09991	0.262	0.017	0	Epithelial
TP63	0	2.07667027530266	0.366	0.032	0	Epithelial
GSTP1	0	2.03968700211208	0.718	0.281	0	Epithelial
GBP6	0	2.00935616823907	0.267	0.021	0	Epithelial
LAMB3	0	2.00916280139503	0.265	0.027	0	Epithelial
EGFR	0	1.98275105130086	0.396	0.085	0	Epithelial
KLK11	0	1.97343047701875	0.282	0.022	0	Epithelial
CDH3	0	1.96947196054451	0.296	0.023	0	Epithelial
C19orf33	0	1.95745852082773	0.376	0.029	0	Epithelial
GJB6	0	1.9482772410294	0.28	0.022	0	Epithelial
IFI27	0	1.88125526004529	0.537	0.175	0	Epithelial
ITGB4	0	1.86587242370776	0.322	0.053	0	Epithelial
PITX1	0	1.84337793541406	0.334	0.037	0	Epithelial
MAL2	0	1.78676865915895	0.271	0.017	0	Epithelial
NDRG1	0	1.78612442350889	0.539	0.211	0	Epithelial
TMEM79	0	1.78226831818873	0.278	0.026	0	Epithelial
FGFBP1	0	1.72052520806636	0.254	0.017	0	Epithelial
TUBA1C	0	1.7082847442381	0.442	0.097	0	Epithelial
FAM83H	0	1.68501924558898	0.3	0.023	0	Epithelial
NIBAN2	0	1.68143763416687	0.427	0.114	0	Epithelial
PTPRF	0	1.64427165988413	0.315	0.038	0	Epithelial
GPC1	0	1.59584157556905	0.4	0.109	0	Epithelial
CTNNBIP1	0	1.57482180664972	0.345	0.063	0	Epithelial
CDH1	0	1.56549242239982	0.272	0.026	0	Epithelial
MPZL2	0	1.55928634970827	0.25	0.028	0	Epithelial
F3	0	1.54573986159108	0.251	0.068	0	Epithelial
DDR1	0	1.52695904362202	0.287	0.033	0	Epithelial
LAD1	0	1.52323308531907	0.263	0.019	0	Epithelial
SPINT2	0	1.50424337711586	0.413	0.088	0	Epithelial
DHCR24	0	1.49884199060962	0.264	0.038	0	Epithelial
FSCN1	0	1.47996913381853	0.513	0.184	0	Epithelial
SDC4	0	1.44106431956328	0.309	0.064	0	Epithelial
CA12	0	1.41331630489449	0.255	0.033	0	Epithelial
CD9	0	1.40592434188199	0.601	0.224	0	Epithelial
TUBA4A	0	1.40064732722568	0.365	0.097	0	Epithelial
BAIAP2	0	1.3589065377653	0.28	0.043	0	Epithelial
CAV1	0	1.34405426237139	0.324	0.144	0	Epithelial
CLTB	0	1.34328597810122	0.36	0.09	0	Epithelial
CXCL14	0	1.33318756267386	0.327	0.112	0	Epithelial
MYC	0	1.32528653910892	0.328	0.103	0	Epithelial
YWHAZ	0	1.31228863734865	0.429	0.129	0	Epithelial
SERPINB1	0	1.30922947974645	0.292	0.108	0	Epithelial
IGFBP2	0	1.30483455189883	0.35	0.11	0	Epithelial
KIAA1522	0	1.29548497204792	0.252	0.037	0	Epithelial
CRYBG1	0	1.28688437466026	0.281	0.066	0	Epithelial
JAG1	0	1.2862850353146	0.323	0.086	0	Epithelial
MT2A	0	1.2529597353116	0.417	0.223	0	Epithelial
KLF4	0	1.24543540384767	0.338	0.1	0	Epithelial
SLC7A1	0	1.23854681321174	0.256	0.067	0	Epithelial
PPDPF	0	1.2353114492306	0.375	0.129	0	Epithelial
SDC1	0	1.22977326561946	0.479	0.206	0	Epithelial
LSR	0	1.19252479848408	0.27	0.065	0	Epithelial
CD44	0	1.18945432346206	0.549	0.27	0	Epithelial
SLC3A2	0	1.17154757661787	0.442	0.223	0	Epithelial
GIPC1	0	1.15749720381137	0.269	0.06	0	Epithelial
GJA1	0	1.15170663921149	0.337	0.112	0	Epithelial
CAV2	0	1.14794478541706	0.252	0.065	0	Epithelial
CAPN1	0	1.12395560692106	0.35	0.107	0	Epithelial
HSPA1B	0	1.10500572753851	0.322	0.088	0	Epithelial
TUBB4B	0	1.09830297381371	0.269	0.068	0	Epithelial
TSPO	0	1.08310523532727	0.497	0.227	0	Epithelial
SLC9A3R1	0	1.08309473626495	0.279	0.078	0	Epithelial
TAX1BP3	0	1.0824111137519	0.405	0.149	0	Epithelial
TNFSF10	0	1.04922987736855	0.298	0.11	0	Epithelial
RAB10	0	1.04313263189547	0.366	0.148	0	Epithelial
ENO1	0	1.03861840109117	0.499	0.235	0	Epithelial
AGRN	0	1.03229	0.262	0.089	0	Epithelial
CARHSP1	0	1.00534406372139	0.264	0.081	0	Epithelial
LAPTM4B	0	1.00419260586022	0.264	0.087	0	Epithelial
CLSTN1	0	0.998136515013241	0.358	0.168	0	Epithelial
EIF6	0	0.98324724673904	0.298	0.092	0	Epithelial
ANXA2	0	0.974500866557535	0.85	0.602	0	Epithelial
CTNND1	0	0.970742531250537	0.339	0.115	0	Epithelial
S100A10	0	0.965395442834873	0.412	0.165	0	Epithelial
SERBP1	0	0.947575373107095	0.401	0.175	0	Epithelial
DUSP7	0	0.946452974775305	0.252	0.073	0	Epithelial
DSTN	0	0.942315675247625	0.341	0.12	0	Epithelial
NHP2	0	0.889242150652203	0.404	0.193	0	Epithelial
PGAM1	0	0.888746545080195	0.352	0.147	0	Epithelial
PTGFRN	0	0.884654845633544	0.284	0.105	0	Epithelial
EZR	0	0.883152684277701	0.308	0.11	0	Epithelial
SUMO2	0	0.865658543167645	0.398	0.188	0	Epithelial
PLP2	0	0.862073915009242	0.303	0.122	0	Epithelial
PPIA	0	0.84746405887472	0.265	0.091	0	Epithelial
TMEM189	0	0.841142034770782	0.277	0.106	0	Epithelial
SLC38A2	0	0.83698883020469	0.415	0.235	0	Epithelial
DBI	0	0.822662441983525	0.258	0.102	0	Epithelial
POLR2L	0	0.817434936649309	0.442	0.236	0	Epithelial
EIF4A1	0	0.815639340616362	0.388	0.18	0	Epithelial
PTBP3	0	0.81562215617465	0.333	0.134	0	Epithelial
PA2G4	0	0.81418135561733	0.284	0.112	0	Epithelial
SGK1	0	0.81406577026908	0.283	0.111	0	Epithelial
BLCAP	0	0.813206354770162	0.285	0.111	0	Epithelial
PRNP	0	0.809245805301573	0.389	0.193	0	Epithelial
MIF	0	0.797182438228161	0.35	0.172	0	Epithelial
COX8A	0	0.786512960628322	0.331	0.143	0	Epithelial
PKM	0	0.785198492651062	0.333	0.15	0	Epithelial
APRT	0	0.784307230045155	0.319	0.139	0	Epithelial
STK24	0	0.774610857011786	0.299	0.127	0	Epithelial
ACTN4	0	0.774434127505277	0.386	0.171	0	Epithelial
RAB1B	0	0.759426923489698	0.365	0.169	0	Epithelial
SNRPB	0	0.756927745366195	0.273	0.109	0	Epithelial
RAC1	0	0.756156371543439	0.453	0.241	0	Epithelial
LMNA	0	0.723192122872677	0.534	0.296	0	Epithelial
OTUB1	0	0.708580495245056	0.264	0.106	0	Epithelial
NDUFB9	0	0.694205231973375	0.322	0.148	0	Epithelial
YBX3	0	0.612771607509935	0.354	0.148	0	Epithelial
AHNAK	0	0.552432867407076	0.666	0.448	0	Epithelial
NME2	1.34289331933317e-294	0.757057141967556	0.367	0.195	2.42002805077031e-290	Epithelial
TMBIM1	7.24662699604686e-288	0.660372076785575	0.358	0.18	1.3059146509576e-283	Epithelial
EIF4G2	1.46088300372265e-287	0.663527384529975	0.383	0.204	2.63265726100859e-283	Epithelial
REXO2	5.35392982896363e-284	0.649992671431309	0.318	0.154	9.64831694477536e-280	Epithelial
ACTN1	1.0765680199788e-282	0.817135950575049	0.361	0.19	1.9400832288038e-278	Epithelial
GNB2	4.37279381010764e-279	0.62047594583788	0.379	0.199	7.88021172519497e-275	Epithelial
ERO1A	1.18059293831051e-263	1.50031091706251	0.296	0.15	2.12754653412937e-259	Epithelial
PDCD4	8.67588691279516e-256	0.801818988052631	0.281	0.136	1.56348158055482e-251	Epithelial
EMP1	1.19377224371324e-252	1.8366961600656	0.291	0.15	2.15129696039562e-248	Epithelial
SYNE2	4.16269677635999e-243	0.639600709617472	0.267	0.126	7.50159586067833e-239	Epithelial
MLF2	1.90726527130299e-242	0.626722083276645	0.257	0.119	3.43708274541511e-238	Epithelial
TPD52L2	3.23862321828512e-241	0.588579227867958	0.259	0.119	5.83632290167162e-237	Epithelial
PSMC5	5.70320043292378e-239	0.588038252207289	0.261	0.121	1.02777375001719e-234	Epithelial
PEBP1	3.23506968306883e-236	0.581223007090892	0.316	0.163	5.82991907585833e-232	Epithelial
TNC	3.68199520514729e-236	0.741528515664823	0.261	0.126	6.63532355919594e-232	Epithelial
PLEC	1.21874153533944e-232	0.673054588448854	0.342	0.187	2.1962941208352e-228	Epithelial
CLTA	5.8902166912772e-225	0.572582190874786	0.254	0.119	1.06147594993506e-220	Epithelial
DYNC1LI2	8.22043043885491e-225	0.564689851699285	0.262	0.125	1.48140376938604e-220	Epithelial
C4orf3	1.30532499434417e-219	0.764414373693338	0.413	0.258	2.35232617230762e-215	Epithelial
CAST	4.65353338544486e-216	0.609329541138999	0.306	0.161	8.38613251391018e-212	Epithelial
HSP90AA1	4.94663210361955e-210	0.563628603864224	0.275	0.138	8.9143257139328e-206	Epithelial
PRDX2	8.4674650170533e-209	0.58554992051022	0.323	0.179	1.52592187072318e-204	Epithelial
LY6E	4.47155595193864e-201	0.818719507887073	0.486	0.344	8.05819098098862e-197	Epithelial
FOSL2	1.17040711082665e-200	0.527262394406719	0.288	0.149	2.1091906544207e-196	Epithelial
LGALS3BP	1.59678151944007e-188	0.550453297873073	0.413	0.259	2.87755997618295e-184	Epithelial
UBE2I	1.72191167188048e-188	0.501958297184436	0.306	0.167	3.10305702389581e-184	Epithelial
UBE2V1	2.19129381278086e-186	0.514760296334613	0.267	0.139	3.94893058001239e-182	Epithelial
EEF1G	1.27327554567196e-175	0.513017652914798	0.297	0.167	2.29456986085543e-171	Epithelial
HSPA8	1.86666631645517e-171	0.51788241345523	0.374	0.232	3.36391936888386e-167	Epithelial
IFI6	1.06400772616213e-58	0.909808042041775	0.38	0.334	1.91744832331677e-54	Epithelial
TGFBI	1.25446367139953e-46	0.805058284870337	0.261	0.204	2.26066898222909e-42	Epithelial
FOS	4.10728200685274e-40	0.522811914205525	0.429	0.347	7.40173290454932e-36	Epithelial
VWF	0	4.62323	0.665	0.02	0	Endothelial
AQP1	0	4.59695114239433	0.729	0.071	0	Endothelial
PLVAP	0	4.05700792836179	0.592	0.018	0	Endothelial
CLDN5	0	3.89077609791145	0.569	0.02	0	Endothelial
SPARCL1	0	3.37432254801891	0.664	0.093	0	Endothelial
ENG	0	3.33101718799811	0.724	0.11	0	Endothelial
SOX18	0	3.31464589503697	0.535	0.013	0	Endothelial
COL4A1	0	3.2634261280098	0.699	0.143	0	Endothelial
PODXL	0	3.09631066462067	0.471	0.014	0	Endothelial
EPAS1	0	3.08132664656143	0.689	0.124	0	Endothelial
A2M	0	3.07352085496645	0.768	0.128	0	Endothelial
COL15A1	0	3.06630480091959	0.539	0.079	0	Endothelial
PECAM1	0	3.04644749524169	0.744	0.149	0	Endothelial
ACKR1	0	3.03801848441325	0.262	0.005	0	Endothelial
HSPG2	0	2.9915555632817	0.749	0.156	0	Endothelial
CLEC14A	0	2.93825946236294	0.484	0.011	0	Endothelial
SLC9A3R2	0	2.89879883555784	0.454	0.04	0	Endothelial
CDH5	0	2.86649711952348	0.464	0.009	0	Endothelial
HYAL2	0	2.82691221669935	0.492	0.035	0	Endothelial
CD34	0	2.81531762484934	0.483	0.024	0	Endothelial
FLT1	0	2.78988532560448	0.385	0.012	0	Endothelial
COL4A2	0	2.78004115146295	0.635	0.138	0	Endothelial
ADGRL4	0	2.72718667249348	0.427	0.007	0	Endothelial
RAMP2	0	2.72701628345145	0.482	0.022	0	Endothelial
IGFBP7	0	2.72308682906752	0.851	0.241	0	Endothelial
RGS5	0	2.65697578192262	0.281	0.012	0	Endothelial
MCAM	0	2.63812825517329	0.413	0.032	0	Endothelial
NPDC1	0	2.61014190089093	0.465	0.04	0	Endothelial
CD93	0	2.54710589993872	0.519	0.05	0	Endothelial
MMRN2	0	2.54704894221189	0.367	0.008	0	Endothelial
BCAM	0	2.4770495008589	0.472	0.071	0	Endothelial
KDR	0	2.45527616429109	0.364	0.009	0	Endothelial
VWA1	0	2.40365196614159	0.406	0.048	0	Endothelial
ESAM	0	2.37639564116878	0.361	0.009	0	Endothelial
S1PR1	0	2.35238318402288	0.394	0.018	0	Endothelial
CRIP2	0	2.33443090238721	0.471	0.059	0	Endothelial
ECSCR	0	2.32435909063158	0.354	0.005	0	Endothelial
EGFL7	0	2.21613718685015	0.34	0.017	0	Endothelial
CALCRL	0	2.18917015846224	0.339	0.018	0	Endothelial
PRCP	0	2.12338390071637	0.433	0.119	0	Endothelial
TIE1	0	2.1195476423549	0.299	0.006	0	Endothelial
TINAGL1	0	2.0920706241342	0.396	0.048	0	Endothelial
ECE1	0	2.08854568535596	0.6	0.152	0	Endothelial
CYYR1	0	2.0403959180466	0.292	0.011	0	Endothelial
MYL9	0	2.02397796922892	0.391	0.104	0	Endothelial
LIMS2	0	2.01532676675732	0.284	0.014	0	Endothelial
RHOB	0	2.01220801570259	0.585	0.201	0	Endothelial
TM4SF1	0	1.99895470042977	0.434	0.091	0	Endothelial
COL18A1	0	1.97446184428482	0.667	0.199	0	Endothelial
PCDH1	0	1.96749771327472	0.315	0.029	0	Endothelial
PTPRB	0	1.95962437659064	0.255	0.004	0	Endothelial
DIPK2B	0	1.95221681222895	0.269	0.005	0	Endothelial
TGFBR2	0	1.93578567064147	0.447	0.1	0	Endothelial
ADGRF5	0	1.87772024266677	0.254	0.005	0	Endothelial
ADAM15	0	1.87585532726095	0.424	0.094	0	Endothelial
GNG11	0	1.87297703259756	0.268	0.011	0	Endothelial
ID3	0	1.85593725942531	0.393	0.089	0	Endothelial
NR2F2	0	1.84471224548298	0.377	0.06	0	Endothelial
LDB2	0	1.84270953420461	0.268	0.014	0	Endothelial
VIM	0	1.83183458308794	0.969	0.579	0	Endothelial
TSPAN18	0	1.83114452009082	0.269	0.02	0	Endothelial
APP	0	1.80295079199818	0.817	0.359	0	Endothelial
EHD2	0	1.80234277216887	0.508	0.145	0	Endothelial
CAVIN1	0	1.79201906379145	0.478	0.126	0	Endothelial
KLF2	0	1.78903999206563	0.352	0.072	0	Endothelial
ADIRF	0	1.78548249887281	0.432	0.118	0	Endothelial
ACE	0	1.78415465862841	0.251	0.03	0	Endothelial
PLXND1	0	1.77667305598626	0.395	0.064	0	Endothelial
PXDN	0	1.74233097266791	0.429	0.122	0	Endothelial
ITGA5	0	1.74140142045637	0.417	0.104	0	Endothelial
SYNPO	0	1.72238	0.306	0.05	0	Endothelial
LRRC32	0	1.71190522797269	0.311	0.045	0	Endothelial
NID1	0	1.67217337212795	0.394	0.097	0	Endothelial
STOM	0	1.66600306265104	0.666	0.279	0	Endothelial
LMO2	0	1.64631893700815	0.273	0.033	0	Endothelial
TMEM204	0	1.60421171358797	0.291	0.039	0	Endothelial
TGM2	0	1.59292535291032	0.273	0.057	0	Endothelial
RBPMS	0	1.57661887234743	0.305	0.05	0	Endothelial
CRIM1	0	1.56163041155863	0.265	0.045	0	Endothelial
CAV1	0	1.54085862564529	0.537	0.179	0	Endothelial
IFITM2	0	1.52109838230167	0.38	0.087	0	Endothelial
LAMA4	0	1.46253510263123	0.344	0.08	0	Endothelial
IGFBP4	0	1.44376728452199	0.772	0.244	0	Endothelial
FLI1	0	1.43733398281917	0.294	0.065	0	Endothelial
SPTBN1	0	1.42882653457376	0.289	0.059	0	Endothelial
TIMP3	0	1.42568177083037	0.553	0.204	0	Endothelial
OLFML2A	0	1.42416945639492	0.256	0.048	0	Endothelial
PALM2-AKAP2	0	1.42057753378921	0.274	0.051	0	Endothelial
SPARC	0	1.40818866884835	0.79	0.34	0	Endothelial
LAMC1	0	1.38788117587598	0.533	0.189	0	Endothelial
GIMAP4	0	1.38761485192996	0.287	0.061	0	Endothelial
IFITM3	0	1.36715091123011	0.589	0.242	0	Endothelial
LAMB2	0	1.33091574409832	0.468	0.143	0	Endothelial
TNXB	0	1.04506794688674	0.411	0.084	0	Endothelial
ID1	1.08102754589926e-304	1.63794934780005	0.314	0.078	1.94811974046505e-300	Endothelial
CNN3	5.08066752466784e-296	1.39846693713284	0.414	0.128	9.15587094620392e-292	Endothelial
DOCK9	1.74623141957803e-291	1.35288412406036	0.269	0.059	3.14688364122157e-287	Endothelial
ETS1	3.16727628489969e-289	1.19763885175695	0.504	0.179	5.70774859301774e-285	Endothelial
RHOC	2.68408857115639e-285	1.41516895684432	0.438	0.147	4.83699601408093e-281	Endothelial
KCTD12	1.40128003049655e-281	1.53964596549045	0.45	0.154	2.52524674295783e-277	Endothelial
ICAM2	3.11457196245781e-277	1.52600761110008	0.283	0.069	5.61277013354522e-273	Endothelial
NOTCH1	2.26581788040486e-267	1.31808554049031	0.322	0.087	4.0832304022776e-263	Endothelial
MARCKSL1	6.4308199846621e-257	1.42679112825462	0.336	0.098	1.15889806943596e-252	Endothelial
TCF4	4.12510993063479e-253	1.26611715113042	0.311	0.085	7.43386060599696e-249	Endothelial
CAVIN3	1.04733747901206e-250	1.28797073278841	0.263	0.063	1.88740687092763e-246	Endothelial
MGP	1.08826118691323e-238	1.3502784606121	0.291	0.076	1.96115548493633e-234	Endothelial
EHD4	1.09726531740089e-237	1.32442797752333	0.287	0.078	1.97738182848815e-233	Endothelial
NECTIN2	1.46504325085393e-233	1.29706320514731	0.356	0.114	2.64015444236387e-229	Endothelial
TAGLN	7.91989858552615e-226	1.78324840261432	0.295	0.084	1.42724492409767e-221	Endothelial
MAP3K11	9.9896613599194e-226	1.29603880142181	0.292	0.083	1.80023687367107e-221	Endothelial
NRP1	1.86076608311223e-225	1.24156	0.349	0.11	3.35328655837655e-221	Endothelial
LAMB1	5.3316699720897e-221	1.19225246201276	0.406	0.145	9.60820245670285e-217	Endothelial
CLU	1.86142089161803e-209	1.66036742647468	0.391	0.144	3.35446658878485e-205	Endothelial
SLC44A2	5.60025676417868e-207	1.22066082019344	0.314	0.1	1.00922227147264e-202	Endothelial
GASK1B	5.52048057263623e-204	1.23292993482721	0.314	0.098	9.94845803994776e-200	Endothelial
ETS2	6.2113577976689e-202	1.24401277182358	0.335	0.113	1.11934878871791e-197	Endothelial
SELENOW	1.34420784848298e-198	1.30958290977758	0.438	0.185	2.42239696375117e-194	Endothelial
THBD	1.5320889880454e-198	1.3254402211653	0.345	0.119	2.76097756535662e-194	Endothelial
SELENON	4.21860285020306e-196	1.27108100586406	0.284	0.087	7.60234419635093e-192	Endothelial
TIMP1	4.27049685507773e-194	1.20523033524129	0.596	0.301	7.69586238253558e-190	Endothelial
CAV2	2.30628828963619e-191	1.15222370009903	0.325	0.11	4.15616212675337e-187	Endothelial
APLP2	1.20002574479081e-185	1.18099950841607	0.542	0.27	2.16256639468751e-181	Endothelial
DPYSL2	2.36552602254564e-183	1.07716623235942	0.354	0.127	4.2629144452295e-179	Endothelial
CYB5R3	3.20589186491295e-182	1.14138199007995	0.454	0.2	5.77733772975962e-178	Endothelial
PRSS23	8.40479479727346e-182	1.20086479716186	0.372	0.141	1.51462807041665e-177	Endothelial
GSN	1.13367260061196e-181	1.11536278140568	0.618	0.348	2.04299139356282e-177	Endothelial
TMSB10	5.4015824096196e-179	0.807743337518445	0.838	0.605	9.73419166037547e-175	Endothelial
CXCL12	7.01706277506776e-176	1.22561411980299	0.388	0.153	1.26454488269496e-171	Endothelial
GNAI2	9.88944097103365e-175	1.08000598049208	0.402	0.163	1.78217615738997e-170	Endothelial
CALD1	3.48716173561656e-167	1.10316633859521	0.347	0.131	6.2842141637546e-163	Endothelial
NOTCH3	1.85158167765032e-160	1.58225902769708	0.299	0.11	3.33673534129365e-156	Endothelial
MYH9	1.02239201378587e-155	1.0402188070442	0.426	0.191	1.84245264804352e-151	Endothelial
CCN2	1.32333799003369e-153	1.2449445353863	0.274	0.092	2.38478739183971e-149	Endothelial
LMNA	2.08879150872128e-152	0.991156915546999	0.609	0.354	3.76421117786661e-148	Endothelial
CD99	2.80305367831415e-151	0.940001988155161	0.594	0.337	5.05138303368993e-147	Endothelial
STAB1	5.49426740092843e-148	0.630801166193546	0.296	0.102	9.90121928321313e-144	Endothelial
SERPINH1	6.52450676261382e-148	0.920799876648512	0.463	0.217	1.17578136369064e-143	Endothelial
ENTPD1	9.614135808686e-146	1.06762654255649	0.277	0.098	1.7325634140833e-141	Endothelial
IFI27	1.26401912336985e-145	0.853077019594768	0.531	0.27	2.27788886222481e-141	Endothelial
CD81	4.23682163527297e-145	0.941901357142462	0.436	0.201	7.63517626892542e-141	Endothelial
MSN	1.18553391831078e-143	0.944174332951079	0.556	0.307	2.13645067418786e-139	Endothelial
CD151	3.72793080361715e-143	1.08085530209955	0.345	0.143	6.71810410119847e-139	Endothelial
SPTAN1	1.20625782043456e-142	1.04141602712906	0.293	0.109	2.17379721820512e-138	Endothelial
BCAR1	1.320469664101e-139	1.11092733519294	0.255	0.089	2.37961838167641e-135	Endothelial
CCDC85B	1.63032731785333e-136	1.05551816143346	0.264	0.095	2.93801285950348e-132	Endothelial
LIX1L	6.28391924082537e-135	0.940588784705721	0.254	0.088	1.13242508638914e-130	Endothelial
ACTN4	1.60977907360627e-134	1.05304744353288	0.444	0.223	2.90098286854586e-130	Endothelial
CSRP1	5.98542117839777e-134	1.18991875641122	0.407	0.197	1.07863275055906e-129	Endothelial
PDLIM1	1.38360846735795e-133	1.07339713422992	0.253	0.09	2.49340081902577e-129	Endothelial
PLPP3	3.94726055711717e-128	0.671336823222232	0.286	0.105	7.11335824998084e-124	Endothelial
FXYD5	1.62552119464526e-126	0.905892715717859	0.472	0.245	2.92935174487022e-122	Endothelial
PXN	5.3459205901555e-121	1.00190661939526	0.266	0.102	9.63388349551922e-117	Endothelial
CLIC4	2.72758578780749e-120	0.999730027811657	0.308	0.131	4.91538234820787e-116	Endothelial
SHC1	2.28581978621217e-115	1.09258649916724	0.323	0.145	4.11927583673295e-111	Endothelial
SOCS3	4.53232797851884e-115	1.21212789445723	0.303	0.131	8.1677082500888e-111	Endothelial
SERPING1	1.55464529245862e-114	0.693395189484395	0.458	0.229	2.80162628153969e-110	Endothelial
MXRA7	1.35818027621993e-112	0.881670815885724	0.317	0.137	2.44757667577593e-108	Endothelial
JAG1	6.58101479695709e-112	1.04994830300205	0.328	0.147	1.18596467655964e-107	Endothelial
PTMS	1.71984846605825e-106	0.901180709352673	0.278	0.116	3.09933892068357e-102	Endothelial
CTNNA1	1.14143506179261e-105	0.863707550706288	0.395	0.2	2.05698012485646e-101	Endothelial
ACTN1	1.82395648646575e-100	0.800681192953657	0.434	0.23	3.28695198425992e-96	Endothelial
ATP2B4	1.31248003451141e-94	0.855949450122947	0.345	0.17	2.36522027019301e-90	Endothelial
GNS	1.78905244546011e-93	0.830033833456348	0.41	0.219	3.22405141196367e-89	Endothelial
NUCB1	1.0847902810764e-91	0.778367735182368	0.47	0.274	1.95490056552778e-87	Endothelial
SULF2	1.22361219990703e-88	0.756641875638162	0.273	0.121	2.20507154545245e-84	Endothelial
MYL6	5.49988544083688e-86	0.642490421507849	0.694	0.519	9.91134355293215e-82	Endothelial
PTTG1IP	9.16271927953176e-84	0.720884941269427	0.265	0.118	1.65121364136442e-79	Endothelial
EFCAB14	2.12386674650926e-83	0.855922887745262	0.272	0.125	3.82742026388434e-79	Endothelial
VAT1	5.34657658518467e-81	0.805931048745226	0.299	0.145	9.6350656641613e-77	Endothelial
ZMIZ1	8.30054401430084e-78	0.795584896047519	0.289	0.14	1.49584103681715e-73	Endothelial
TXNIP	9.42119157960718e-78	0.969181185226349	0.485	0.318	1.69779293456101e-73	Endothelial
HTRA1	5.18211977394064e-76	0.588547618780842	0.358	0.185	9.33869804461843e-72	Endothelial
S100A6	2.35685592218743e-75	0.517108073452816	0.703	0.508	4.24729005737396e-71	Endothelial
CDC37	2.75608103898197e-75	0.785486816000492	0.299	0.15	4.96673364034941e-71	Endothelial
GNB1	7.31081794949127e-74	0.711524282015624	0.463	0.286	1.31748250267782e-69	Endothelial
ITGB1	1.6843556072586e-71	0.716573245704938	0.352	0.191	3.03537723984072e-67	Endothelial
ITGB4	1.64228572980736e-69	0.662839054173101	0.265	0.126	2.95956311368585e-65	Endothelial
DYNC1LI2	6.88311976642194e-69	0.763552576526485	0.303	0.158	1.2404070131069e-64	Endothelial
IER2	1.86528245080918e-68	0.843940396365007	0.305	0.161	3.36142550460322e-64	Endothelial
SYNE2	3.44200551978843e-67	0.750658428605368	0.303	0.16	6.20283814721073e-63	Endothelial
LAPTM4B	8.30237289124238e-67	0.695152071731952	0.269	0.133	1.49617061873079e-62	Endothelial
AGRN	1.81357495352564e-64	0.713788978988895	0.267	0.134	3.26824342374855e-60	Endothelial
SERINC3	1.23213604251111e-63	0.722268675617164	0.334	0.188	2.22043236220927e-59	Endothelial
ADD1	1.6959821345325e-63	0.69043507963807	0.279	0.143	3.05632940464102e-59	Endothelial
CD9	1.3233223053296e-62	0.531952510022033	0.512	0.327	2.38475912643447e-58	Endothelial
FOSL2	3.13545878862466e-62	0.678334064738572	0.33	0.183	5.65041028298049e-58	Endothelial
FSCN1	4.52510377652772e-62	0.828937749623602	0.441	0.274	8.1546895156806e-58	Endothelial
FLNA	1.75465505531688e-61	0.714637784738655	0.458	0.289	3.16206387518655e-57	Endothelial
JUND	1.95556636857434e-60	0.699874092518737	0.4	0.247	3.52412615280782e-56	Endothelial
ZFP36L1	2.7291416907376e-60	0.624586559059995	0.53	0.362	4.91818624087823e-56	Endothelial
BTG1	4.59903714626097e-60	0.569266346171422	0.406	0.245	8.2879248412769e-56	Endothelial
SELENOM	4.34427825641737e-59	0.717510763489922	0.256	0.131	7.82882384588974e-55	Endothelial
CRIP1	1.89805776319227e-58	0.65899714020481	0.513	0.357	3.4204898950488e-54	Endothelial
PICALM	6.2667202008767e-58	0.672693110842556	0.324	0.184	1.12932564739999e-53	Endothelial
TNFRSF1A	2.58481499430651e-57	0.674977287485034	0.285	0.153	4.65809510123976e-53	Endothelial
ITGA6	2.18929126839671e-55	0.689327728981723	0.254	0.133	3.94532179477772e-51	Endothelial
RAB5C	6.61205875618417e-52	0.630360075799242	0.339	0.204	1.19155910845195e-47	Endothelial
DSTN	1.82644306605389e-51	0.856608764651665	0.304	0.179	3.29143304933571e-47	Endothelial
IGFBP5	5.46467007134261e-51	0.8514826232184	0.276	0.153	9.84788193556651e-47	Endothelial
SHISA5	4.21385903095804e-50	0.631341363685584	0.359	0.222	7.59379535968948e-46	Endothelial
THBS1	2.8852672705462e-49	0.731094502133303	0.253	0.136	5.1995401482513e-45	Endothelial
LGALS1	3.79697667223763e-49	0.57322519465529	0.595	0.45	6.84253166103943e-45	Endothelial
EID1	9.02196861401423e-49	0.631075036769828	0.288	0.165	1.6258489639315e-44	Endothelial
NFE2L1	8.39651812851271e-47	0.599534822335897	0.31	0.185	1.51313653193928e-42	Endothelial
C12orf57	1.65327906792204e-46	0.602554274219172	0.308	0.185	2.97937420830231e-42	Endothelial
DDIT4	2.25533273893087e-46	0.680678655002791	0.359	0.23	4.06433512882732e-42	Endothelial
MAP4	5.40313992778196e-45	0.535365403999737	0.313	0.186	9.73699846385587e-41	Endothelial
CTNND1	2.13901788051619e-41	0.572778656982745	0.293	0.176	3.85472412247823e-37	Endothelial
CTDSP2	2.54530496024337e-41	0.607291056769129	0.301	0.185	4.58689406885458e-37	Endothelial
MAGED2	8.64816258957788e-41	0.620433083527845	0.281	0.171	1.55848538026783e-36	Endothelial
ESYT2	7.05260078756975e-40	0.567974777006622	0.254	0.147	1.27094918792794e-35	Endothelial
DAP	1.64975529476478e-38	0.580646006551137	0.252	0.149	2.97302401669562e-34	Endothelial
PNRC1	2.18196285070362e-36	0.513441404501238	0.37	0.251	3.93211525325299e-32	Endothelial
BCL3	4.51866327887803e-29	0.577971575442711	0.261	0.169	8.14308309486609e-25	Endothelial
COL3A1	0	4.54109809481373	0.969	0.239	0	CAF
COL1A2	0	4.53224471857038	0.989	0.216	0	CAF
COL1A1	0	4.49659979604114	0.979	0.316	0	CAF
DCN	0	4.35345453054169	0.937	0.155	0	CAF
COL6A3	0	4.32871474840283	0.918	0.131	0	CAF
SFRP2	0	4.1208562740083	0.797	0.102	0	CAF
COL6A1	0	4.0152809104039	0.941	0.17	0	CAF
COL6A2	0	4.0060762563782	0.972	0.199	0	CAF
LUM	0	3.85654415569607	0.832	0.109	0	CAF
FN1	0	3.70645363498191	0.861	0.222	0	CAF
THBS4	0	3.68977330640207	0.413	0.047	0	CAF
FBLN1	0	3.68955841269422	0.714	0.092	0	CAF
MMP2	0	3.65006128478615	0.85	0.174	0	CAF
COL14A1	0	3.59296302374578	0.5	0.048	0	CAF
C1S	0	3.58601421269913	0.855	0.165	0	CAF
AEBP1	0	3.55715572184257	0.82	0.113	0	CAF
COL5A1	0	3.54207093731972	0.805	0.161	0	CAF
VCAN	0	3.39492460585546	0.723	0.092	0	CAF
FBLN2	0	3.39216769730457	0.76	0.105	0	CAF
C1R	0	3.3898041811572	0.8	0.161	0	CAF
FBN1	0	3.33288407618313	0.65	0.067	0	CAF
POSTN	0	3.33268143483606	0.456	0.061	0	CAF
C3	0	3.32419542917233	0.542	0.088	0	CAF
THBS2	0	3.29224903630809	0.684	0.105	0	CAF
COL5A2	0	3.27928724836228	0.673	0.099	0	CAF
TNXB	0	3.20565168920784	0.331	0.053	0	CAF
CCDC80	0	3.14981544159173	0.572	0.064	0	CAF
COMP	0	3.14054380574625	0.278	0.022	0	CAF
FSTL1	0	3.12957263383914	0.746	0.126	0	CAF
MFAP4	0	3.12928228760504	0.453	0.037	0	CAF
ISLR	0	3.10186101779103	0.575	0.049	0	CAF
CTSK	0	3.05731508084527	0.577	0.058	0	CAF
CTHRC1	0	2.97300659064604	0.531	0.097	0	CAF
COL12A1	0	2.96420791727964	0.535	0.087	0	CAF
IGFBP4	0	2.96212225636972	0.747	0.173	0	CAF
APOD	0	2.95412757739744	0.369	0.044	0	CAF
MXRA8	0	2.95025701993305	0.575	0.053	0	CAF
CD248	0	2.91431707116211	0.489	0.037	0	CAF
PDGFRB	0	2.89012883774045	0.531	0.054	0	CAF
SOD3	0	2.88454737060696	0.406	0.045	0	CAF
PDGFRA	0	2.85459821285219	0.466	0.039	0	CAF
SPARC	0	2.83884111198426	0.843	0.263	0	CAF
BGN	0	2.83491486541912	0.767	0.172	0	CAF
THY1	0	2.80350818209198	0.534	0.066	0	CAF
CFD	0	2.72695899629001	0.31	0.08	0	CAF
PTGDS	0	2.71951146216877	0.325	0.062	0	CAF
CXCL12	0	2.71389369599246	0.502	0.094	0	CAF
ADAMTS2	0	2.69758220318067	0.446	0.043	0	CAF
PCOLCE	0	2.68899728948518	0.479	0.04	0	CAF
LTBP2	0	2.66214024021479	0.488	0.078	0	CAF
APCDD1	0	2.65557263641214	0.304	0.065	0	CAF
TIMP2	0	2.63014504168524	0.905	0.302	0	CAF
MXRA5	0	2.60287049205295	0.448	0.045	0	CAF
PLPP3	0	2.56535274328804	0.376	0.06	0	CAF
SERPINF1	0	2.56239240451567	0.607	0.109	0	CAF
ABI3BP	0	2.53509409686489	0.32	0.021	0	CAF
LTBP4	0	2.52669171006918	0.305	0.068	0	CAF
CCN2	0	2.51452536334883	0.342	0.051	0	CAF
CYBRD1	0	2.50740965736037	0.458	0.081	0	CAF
CLU	0	2.50218113041916	0.433	0.099	0	CAF
PRELP	0	2.4947454700578	0.294	0.023	0	CAF
TIMP1	0	2.45020125723113	0.653	0.246	0	CAF
EFEMP1	0	2.44178503519773	0.4	0.051	0	CAF
LRP1	0	2.38350422662928	0.524	0.099	0	CAF
FMOD	0	2.37143410749798	0.374	0.039	0	CAF
ASPN	0	2.37053357890692	0.311	0.033	0	CAF
CDH11	0	2.34435616896527	0.4	0.048	0	CAF
MRC2	0	2.33816806199442	0.472	0.072	0	CAF
EMILIN1	0	2.30261945349895	0.397	0.038	0	CAF
FBLN5	0	2.28222968885959	0.342	0.027	0	CAF
PRRX1	0	2.27267606228286	0.421	0.052	0	CAF
ELN	0	2.27206	0.295	0.037	0	CAF
SPON1	0	2.25746745486853	0.308	0.019	0	CAF
IGFBP5	0	2.21262250283289	0.394	0.111	0	CAF
LAMC1	0	2.21107206605982	0.558	0.134	0	CAF
LRRC15	0	2.20551893803428	0.281	0.023	0	CAF
FNDC1	0	2.18980324534249	0.255	0.015	0	CAF
SERPINH1	0	2.18817947709158	0.581	0.157	0	CAF
SERPING1	0	2.17652189807815	0.613	0.163	0	CAF
TIMP3	0	2.14431816587951	0.522	0.16	0	CAF
PAM	0	2.14413673607382	0.434	0.094	0	CAF
ANGPTL2	0	2.13330764198694	0.358	0.052	0	CAF
CERCAM	0	2.11641224012538	0.435	0.085	0	CAF
CFH	0	2.10796956017293	0.341	0.06	0	CAF
LAMA2	0	2.0760419722561	0.273	0.017	0	CAF
MGP	0	2.04744151413422	0.29	0.045	0	CAF
HTRA1	0	2.03523522967608	0.51	0.128	0	CAF
LOXL1	0	2.02936854527741	0.306	0.031	0	CAF
COL18A1	0	2.00977181637089	0.535	0.159	0	CAF
CPE	0	1.99649607191573	0.264	0.05	0	CAF
LAMB1	0	1.99264747474718	0.447	0.099	0	CAF
FGFR1	0	1.99079922014505	0.303	0.035	0	CAF
CRISPLD2	0	1.98957477016518	0.279	0.027	0	CAF
LAMB2	0	1.96453653799034	0.442	0.101	0	CAF
THBS1	0	1.92214512852456	0.359	0.097	0	CAF
COL16A1	0	1.88703391163199	0.329	0.056	0	CAF
LAMA4	0	1.88493271204716	0.329	0.045	0	CAF
FKBP10	0	1.87486934275878	0.324	0.041	0	CAF
NID1	0	1.87031665526867	0.36	0.061	0	CAF
NID2	0	1.84308644103973	0.273	0.031	0	CAF
OLFML3	0	1.84271401947735	0.271	0.028	0	CAF
MMP14	0	1.79898174861685	0.623	0.248	0	CAF
SPON2	0	1.74464848934891	0.253	0.051	0	CAF
NBL1	0	1.71890166818367	0.434	0.149	0	CAF
ANTXR1	0	1.67944310232631	0.302	0.069	0	CAF
IGFBP7	0	1.67756526421013	0.625	0.199	0	CAF
LTBP3	0	1.67724962338851	0.348	0.094	0	CAF
PRSS23	0	1.6645	0.361	0.11	0	CAF
PXDN	0	1.61656007244617	0.356	0.092	0	CAF
CALD1	0	1.59646856631991	0.352	0.099	0	CAF
TNC	0	1.59526939920674	0.32	0.134	0	CAF
OLFML2B	0	1.58817808229178	0.273	0.052	0	CAF
MYL9	0	1.46107816387738	0.325	0.075	0	CAF
NNMT	0	1.43533818222622	0.268	0.056	0	CAF
COL15A1	0	1.43287257476672	0.299	0.062	0	CAF
MDK	0	1.40598143450119	0.295	0.092	0	CAF
PMP22	0	1.36938709377359	0.262	0.064	0	CAF
CNN3	0	1.30155273389399	0.316	0.107	0	CAF
ITGB5	0	1.30081694392205	0.298	0.098	0	CAF
HSPG2	0	1.27299875189714	0.44	0.134	0	CAF
SELENOM	0	1.26248925171433	0.288	0.106	0	CAF
COL4A1	0	1.2535802613157	0.366	0.132	0	CAF
GASK1B	0	1.25263499709545	0.273	0.075	0	CAF
CD276	0	1.23811463560755	0.302	0.101	0	CAF
COL4A2	0	1.2355724485639	0.356	0.124	0	CAF
LGALS1	0	1.18392569774271	0.726	0.401	0	CAF
APP	0	1.18355855159309	0.675	0.322	0	CAF
ITGAV	0	1.15823702243478	0.325	0.132	0	CAF
ECM1	0	1.1328211558296	0.413	0.119	0	CAF
HSPB6	0	1.08431990290886	0.263	0.082	0	CAF
SPARCL1	0	1.02480817412962	0.307	0.084	0	CAF
CD99	0	1.01368915084962	0.53	0.313	0	CAF
VIM	0	0.988400285812878	0.869	0.543	0	CAF
LGALS3BP	0	0.97732541033379	0.5	0.264	0	CAF
GSN	6.77617252084146e-286	1.63141703900733	0.517	0.33	1.22113404998084e-281	CAF
GPNMB	9.0500285110566e-272	1.05604875414446	0.299	0.132	1.63090563797751e-267	CAF
EHD2	1.27233885824004e-263	0.953664534722978	0.302	0.135	2.29288185643438e-259	CAF
MXRA7	8.30559523300695e-251	0.987642470713611	0.274	0.12	1.49675131694018e-246	CAF
TMEM176B	5.62218592324722e-243	0.66555709567196	0.291	0.125	1.01317412522838e-238	CAF
CALU	4.40102296385649e-237	1.02833316521234	0.314	0.158	7.93108348316578e-233	CAF
CD81	1.65903672846803e-214	0.910313663049003	0.346	0.186	2.98975008837223e-210	CAF
B4GALT1	5.82360882753614e-214	0.885562280676537	0.365	0.202	1.04947254681029e-209	CAF
ITGB1	1.36946102591108e-205	0.901663405627131	0.327	0.173	2.46790571479435e-201	CAF
CD63	5.25864189001327e-200	0.86487265629765	0.331	0.179	9.47659854999292e-196	CAF
CMTM3	7.80444484686737e-185	0.784028838427493	0.301	0.154	1.40643900585397e-180	CAF
EGR1	1.1198051025061e-167	1.10873660335827	0.296	0.164	2.01800077522624e-163	CAF
TPM1	4.47856156810261e-166	0.500606417336431	0.287	0.149	8.07081580187772e-162	CAF
CRTAP	3.62547497245634e-160	0.807117871401093	0.266	0.14	6.53346844786357e-156	CAF
PLAU	9.07787230018104e-160	0.92462336392427	0.292	0.159	1.63592336721563e-155	CAF
ASPH	3.78209843122323e-156	0.819843344534555	0.304	0.173	6.81571958290739e-152	CAF
CHPF	7.90036800687304e-151	0.97739001893818	0.271	0.152	1.42372531851859e-146	CAF
PLBD2	5.59486885908728e-144	0.744296143222512	0.264	0.143	1.00825131709612e-139	CAF
CXCL14	1.84105128596217e-137	1.02327929556454	0.277	0.155	3.31775852243243e-133	CAF
JUN	5.00594391221197e-132	0.975976508438986	0.3	0.183	9.02121152419719e-128	CAF
MARCKS	1.25399064696358e-122	0.61895901957259	0.395	0.27	2.25981654489308e-118	CAF
IFITM3	1.5877936997431e-122	0.508935817013176	0.375	0.236	2.86136302630705e-118	CAF
SQSTM1	8.22749587145082e-112	0.663447900045746	0.434	0.321	1.48267703099415e-107	CAF
STOM	3.49406609927481e-110	0.619009211406083	0.402	0.277	6.29665651750314e-106	CAF
MAN1A1	9.20856047646787e-105	0.667223615333765	0.297	0.19	1.65947468346427e-100	CAF
NUCB1	3.30614999483312e-96	0.596430589502926	0.374	0.266	5.95801290568877e-92	CAF
MAGED2	4.63993053844968e-95	0.686394536229939	0.257	0.16	8.36161882334016e-91	CAF
RRBP1	1.80020177642289e-90	0.720151099219007	0.288	0.194	3.2441436212917e-86	CAF
SOD2	8.9545693081425e-90	0.676676406888967	0.35	0.248	1.61370293502036e-85	CAF
FOSL2	3.07429927525249e-78	0.581087636077323	0.266	0.175	5.54019472393252e-74	CAF
CEBPB	1.01189270165112e-68	0.551306509813297	0.287	0.198	1.82353183764549e-64	CAF
CYB5R3	1.80700745851894e-68	0.55064897231597	0.286	0.199	3.25640814099699e-64	CAF
CEBPD	7.56301239753595e-68	0.505460209764176	0.339	0.245	1.36293046415995e-63	CAF
SEC31A	1.66959468163235e-60	0.610847566919255	0.264	0.188	3.00877657576966e-56	CAF
VKORC1	2.26771385390471e-50	0.544989959583827	0.25	0.181	4.08664713612168e-46	CAF
ACTA1	0	5.48665432684657	0.848	0.058	0	Myocyte
TNNT3	0	5.44370431439303	0.814	0.045	0	Myocyte
DES	0	5.40367038304108	0.879	0.04	0	Myocyte
TTN	0	5.2869291720672	0.876	0.045	0	Myocyte
MYH2	0	5.13760483170393	0.659	0.033	0	Myocyte
MB	0	5.07059661003069	0.754	0.038	0	Myocyte
CKM	0	5.02917470322287	0.806	0.043	0	Myocyte
MYL1	0	4.9607688731681	0.799	0.031	0	Myocyte
TNNI2	0	4.8291291829326	0.772	0.035	0	Myocyte
MYL2	0	4.73296686846652	0.476	0.021	0	Myocyte
TNNC2	0	4.72859008390235	0.627	0.03	0	Myocyte
MYLPF	0	4.6913945141636	0.667	0.023	0	Myocyte
TPM2	0	4.61999114112418	0.888	0.135	0	Myocyte
MYBPC1	0	4.60028620870344	0.747	0.025	0	Myocyte
ACTC1	0	4.57708897481268	0.516	0.011	0	Myocyte
TCAP	0	4.51711649564851	0.694	0.027	0	Myocyte
TNNT1	0	4.50638581462487	0.447	0.031	0	Myocyte
TNNI1	0	4.49173670321616	0.519	0.016	0	Myocyte
NEB	0	4.41348296935118	0.712	0.021	0	Myocyte
ATP2A1	0	4.37776925936562	0.551	0.023	0	Myocyte
TNNC1	0	4.27824972554865	0.503	0.016	0	Myocyte
MYBPH	0	4.27659734941199	0.47	0.009	0	Myocyte
COX6A2	0	4.18952055227441	0.739	0.024	0	Myocyte
CRYAB	0	4.04185649330471	0.841	0.115	0	Myocyte
MYH7	0	3.96102058086744	0.288	0.012	0	Myocyte
SLN	0	3.94852597970299	0.586	0.015	0	Myocyte
ACTN2	0	3.91328386393885	0.638	0.013	0	Myocyte
EEF1A2	0	3.89827444790816	0.637	0.021	0	Myocyte
PDLIM3	0	3.89302963991799	0.683	0.033	0	Myocyte
SYNPO2	0	3.80018262711766	0.669	0.036	0	Myocyte
KLHL41	0	3.79170958763023	0.686	0.017	0	Myocyte
HSPB6	0	3.58845240151949	0.731	0.086	0	Myocyte
S100A1	0	3.58601293688317	0.58	0.014	0	Myocyte
FLNC	0	3.57394450357297	0.612	0.024	0	Myocyte
LDB3	0	3.5107387818991	0.544	0.014	0	Myocyte
ENO3	0	3.50089290762801	0.574	0.018	0	Myocyte
FHL1	0	3.34853261878811	0.583	0.033	0	Myocyte
TPM1	0	3.2946797110008	0.699	0.149	0	Myocyte
HSPB8	0	3.25079785747753	0.623	0.063	0	Myocyte
LMOD2	0	3.23670141852553	0.491	0.009	0	Myocyte
HSPB7	0	3.23048223460232	0.498	0.011	0	Myocyte
PRUNE2	0	3.23040713749727	0.481	0.013	0	Myocyte
PYGM	0	3.20971915552797	0.459	0.014	0	Myocyte
MYOZ1	0	3.19355259384392	0.491	0.013	0	Myocyte
STAC3	0	3.18775407009191	0.526	0.015	0	Myocyte
TRDN	0	3.17289045232585	0.496	0.009	0	Myocyte
MYBPC2	0	3.15105648623385	0.456	0.009	0	Myocyte
CA3	0	3.14355776141467	0.337	0.008	0	Myocyte
BIN1	0	3.13283558628176	0.633	0.059	0	Myocyte
PADI2	0	3.11157707474349	0.494	0.021	0	Myocyte
CASQ1	0	3.10179744339645	0.421	0.01	0	Myocyte
MUSTN1	0	3.0288291992638	0.403	0.012	0	Myocyte
CSRP3	0	2.95841802329243	0.417	0.005	0	Myocyte
RRAD	0	2.95642180670038	0.366	0.028	0	Myocyte
CMYA5	0	2.88035259821577	0.417	0.009	0	Myocyte
COX7A1	0	2.87604793627483	0.523	0.042	0	Myocyte
ATP1A2	0	2.87138975203407	0.436	0.011	0	Myocyte
MYOG	0	2.76252492977742	0.345	0.004	0	Myocyte
ANK1	0	2.75878670771421	0.398	0.015	0	Myocyte
MYH1	0	2.69983636737453	0.276	0.004	0	Myocyte
PFKM	0	2.69523467205775	0.444	0.043	0	Myocyte
OBSCN	0	2.65505924420482	0.371	0.014	0	Myocyte
MYOT	0	2.63776371900886	0.405	0.008	0	Myocyte
SLC25A4	0	2.63279284905061	0.419	0.03	0	Myocyte
NRAP	0	2.55678035017446	0.337	0.005	0	Myocyte
CHRNA1	0	2.51190611568055	0.294	0.005	0	Myocyte
RYR1	0	2.47630073082722	0.373	0.013	0	Myocyte
CASQ2	0	2.46021606762369	0.337	0.005	0	Myocyte
PPP1R27	0	2.44772874767089	0.303	0.004	0	Myocyte
AK1	0	2.41305967864517	0.431	0.04	0	Myocyte
TMOD1	0	2.41190144391662	0.379	0.008	0	Myocyte
YBX3	0	2.37913435772714	0.655	0.19	0	Myocyte
NDRG2	0	2.37758391050846	0.535	0.082	0	Myocyte
NES	0	2.33711696946265	0.33	0.028	0	Myocyte
SCN1B	0	2.32145277886953	0.382	0.025	0	Myocyte
MYO18B	0	2.31615671968485	0.288	0.005	0	Myocyte
SRL	0	2.29728663639329	0.336	0.007	0	Myocyte
DDIT4L	0	2.27051525523434	0.274	0.006	0	Myocyte
COQ8A	0	2.20745997086661	0.383	0.036	0	Myocyte
MEF2C	0	2.20364522341174	0.383	0.055	0	Myocyte
SPTB	0	2.12579512827803	0.31	0.006	0	Myocyte
CAVIN4	0	2.10332249140154	0.298	0.005	0	Myocyte
DMPK	0	2.09123213092798	0.319	0.014	0	Myocyte
TRIM72	0	2.06112354053126	0.323	0.004	0	Myocyte
RBM24	0	2.02042676780338	0.283	0.005	0	Myocyte
SGCA	0	2.01658674576498	0.316	0.011	0	Myocyte
PACSIN3	0	1.97330821260297	0.384	0.055	0	Myocyte
CKMT2	0	1.91659525932841	0.253	0.004	0	Myocyte
RTN2	0	1.90394964615612	0.297	0.019	0	Myocyte
SYNM	0	1.89984142826541	0.269	0.015	0	Myocyte
FXYD1	0	1.89616725200156	0.314	0.021	0	Myocyte
IL32	0	1.88716855149161	0.725	0.281	0	Myocyte
SMPX	0	1.87906184034224	0.266	0.003	0	Myocyte
MYPN	0	1.87511322066808	0.271	0.003	0	Myocyte
HRC	0	1.86767803540631	0.265	0.004	0	Myocyte
LIMCH1	0	1.86509495341469	0.304	0.019	0	Myocyte
CYB5R1	0	1.84153733357423	0.416	0.091	0	Myocyte
CACNB1	0	1.81742346987314	0.274	0.007	0	Myocyte
GAMT	0	1.81336643051654	0.267	0.024	0	Myocyte
FBXO32	0	1.80979567995671	0.327	0.048	0	Myocyte
KIF1B	0	1.78161681180186	0.362	0.065	0	Myocyte
MAP4	0	1.77914689361188	0.533	0.178	0	Myocyte
FHL3	0	1.77803889445823	0.276	0.042	0	Myocyte
SVIL	0	1.74883425636339	0.33	0.049	0	Myocyte
TCEA3	0	1.67098390745079	0.284	0.024	0	Myocyte
ZNF106	0	1.63306241609829	0.292	0.054	0	Myocyte
CFL2	0	1.6011538390097	0.256	0.021	0	Myocyte
MAP3K20	0	1.47663400091728	0.289	0.052	0	Myocyte
PDK4	0	1.46242991662542	0.328	0.067	0	Myocyte
NNMT	2.00608675218821e-307	1.73518085769645	0.349	0.081	3.61516893611837e-303	Myocyte
CHCHD10	2.71513973854983e-307	1.44037723049685	0.314	0.066	4.89295332284066e-303	Myocyte
KIF1C	1.13171562926799e-304	1.6219377654816	0.317	0.069	2.03946473550385e-300	Myocyte
S100A13	1.24751902232552e-298	1.54761784003322	0.312	0.068	2.24815403013282e-294	Myocyte
SYNPO	2.55667021698146e-284	1.4005934544953	0.274	0.054	4.60737539802228e-280	Myocyte
PTP4A3	2.23877667357871e-278	1.44082440720935	0.284	0.059	4.03449944345619e-274	Myocyte
PGM1	3.07223929519264e-274	1.41604752390115	0.254	0.049	5.53648243386667e-270	Myocyte
NFE2L1	2.06359066743295e-248	1.58438025926434	0.487	0.178	3.71879674178093e-244	Myocyte
PFN2	1.91054357922453e-242	1.43366345071777	0.294	0.071	3.44299058412053e-238	Myocyte
NIPSNAP2	1.3678859843276e-237	1.33611164083976	0.285	0.067	2.46506733235676e-233	Myocyte
MTLN	2.11828372902953e-228	1.32839797443427	0.274	0.065	3.81735910808411e-224	Myocyte
SELENOW	3.50281360514844e-223	1.43448920810735	0.485	0.186	6.31242039783801e-219	Myocyte
IDH2	2.01100755760875e-212	1.38928849915193	0.388	0.128	3.62403671956672e-208	Myocyte
PRKACA	1.62733541919969e-204	1.38821399772044	0.6	0.294	2.93262115893976e-200	Myocyte
NDUFA4	6.87902584494335e-201	1.39976733401774	0.55	0.251	1.23966924751724e-196	Myocyte
PDLIM7	1.1599588772185e-187	1.22464526855707	0.328	0.1	2.09036189263546e-183	Myocyte
NDUFB9	7.74511626439393e-186	1.35910587708463	0.462	0.188	1.39574740200643e-181	Myocyte
BAG3	1.17234660448168e-185	1.3165888307822	0.306	0.091	2.11268581593643e-181	Myocyte
ATP2A2	6.43486319810278e-181	1.46861209306527	0.366	0.128	1.1596266969301e-176	Myocyte
NFIX	1.63790154105284e-172	1.04719763524223	0.254	0.067	2.95166236713133e-168	Myocyte
ZNF703	2.13686652525803e-161	1.18947685912507	0.254	0.071	3.8508471651675e-157	Myocyte
AKR1B1	8.86168184504054e-160	1.22936832253004	0.391	0.15	1.59696368529475e-155	Myocyte
HSPB1	1.60505775436265e-157	0.764930749054074	0.838	0.517	2.89247457913693e-153	Myocyte
PNPLA2	4.48313589436926e-137	1.06874891189787	0.284	0.096	8.07905919524285e-133	Myocyte
EHBP1L1	1.10914860779654e-129	1.20902521205196	0.594	0.33	1.99879670611015e-125	Myocyte
SERPINF1	1.18252192484624e-129	0.760337651966579	0.441	0.184	2.1310227607654e-125	Myocyte
MT1X	1.2505602120901e-129	1.15182511754326	0.316	0.117	2.25363455820757e-125	Myocyte
TSPAN3	2.22417723423717e-129	1.17615271531447	0.319	0.121	4.0081897938188e-125	Myocyte
PDHA1	1.61675300042323e-127	1.0994164828352	0.275	0.095	2.9135505820627e-123	Myocyte
GPC1	9.39332354162781e-125	0.925087969775097	0.422	0.185	1.69277083543675e-120	Myocyte
BLCAP	4.8807697693792e-123	1.14702356905684	0.367	0.154	8.79563520139825e-119	Myocyte
NFIC	1.17010184534018e-116	0.908827395327548	0.314	0.12	2.10864053548753e-112	Myocyte
UQCR10	1.02761306051222e-114	1.00121852819545	0.273	0.099	1.85186149634908e-110	Myocyte
KLHL21	9.23819592471355e-113	1.04479075455149	0.258	0.092	1.66481528759263e-108	Myocyte
RAD23A	2.79711840608769e-109	0.982042213008798	0.254	0.09	5.04068707961062e-105	Myocyte
PRDX2	1.27081567818275e-107	1.01744986540851	0.43	0.213	2.29013693365314e-103	Myocyte
UQCRC1	5.67009640761484e-106	1.06178030256948	0.357	0.16	1.02180807361627e-101	Myocyte
SQSTM1	2.68412649610477e-104	1.0141103192496	0.56	0.331	4.8370643586304e-100	Myocyte
NDUFS2	8.58523713276561e-102	0.954497398167166	0.309	0.128	1.54714558369569e-97	Myocyte
ATP5F1B	1.29351950360435e-100	1.01528841318609	0.424	0.214	2.33105149744541e-96	Myocyte
MAP7D1	4.69547248405927e-99	0.918584223934422	0.344	0.153	8.46171096352321e-95	Myocyte
HCFC1R1	1.8808020881613e-97	0.987053383080335	0.291	0.119	3.38939344307548e-93	Myocyte
ALKBH5	1.49064118019887e-93	0.868387516611212	0.272	0.108	2.68628447083638e-89	Myocyte
NDUFS7	1.08072664634105e-92	0.908314603206839	0.301	0.128	1.94757748937121e-88	Myocyte
GOT2	2.29702975445443e-89	0.914639302089077	0.297	0.128	4.13947732050232e-85	Myocyte
MKNK2	8.79844488405561e-88	0.911773359886787	0.276	0.116	1.58556775255566e-83	Myocyte
ATP5F1D	4.26581378513924e-84	0.90210272863318	0.394	0.203	7.68742302219942e-80	Myocyte
CEBPB	5.67587609168192e-76	0.778567788658684	0.393	0.205	1.022849630482e-71	Myocyte
ECH1	7.90456593990438e-76	0.853298326614998	0.306	0.144	1.42448182803017e-71	Myocyte
GPX4	2.83561671817022e-75	0.809047280390888	0.488	0.29	5.11006488781455e-71	Myocyte
TRIM8	8.76010491207884e-71	0.739909310142133	0.261	0.114	1.57865850620573e-66	Myocyte
CYC1	1.03101762296927e-70	0.801895114480052	0.302	0.144	1.85799685835292e-66	Myocyte
EEF2	1.7482305824144e-68	0.708577546458308	0.641	0.477	3.15048633256898e-64	Myocyte
ACADVL	4.39649201469983e-68	0.784425136519359	0.307	0.151	7.92291825969057e-64	Myocyte
QKI	4.23226881553017e-65	0.711049909365986	0.287	0.136	7.62697163246691e-61	Myocyte
BRI3	5.6181135929194e-65	0.708536983709192	0.461	0.277	1.01244025058e-60	Myocyte
FBXW5	9.31193226492516e-65	0.721454215786133	0.263	0.122	1.67810331346216e-60	Myocyte
CYB5R3	3.48414367138883e-61	0.711473889482575	0.376	0.206	6.27877531020981e-57	Myocyte
PHPT1	5.87015310058136e-59	0.705199644374935	0.262	0.126	1.05786029025577e-54	Myocyte
NAPA	1.12453686895495e-58	0.748058783349136	0.31	0.161	2.02652789154372e-54	Myocyte
ANXA6	1.30622195628737e-57	0.597111945226688	0.35	0.187	2.35394258742547e-53	Myocyte
COX7C	2.36119356809441e-54	0.683221484342936	0.269	0.135	4.25510692906294e-50	Myocyte
DYNLL2	8.32436974891861e-54	0.649594217454605	0.26	0.128	1.50013467245262e-49	Myocyte
NDUFB10	1.99269002059605e-52	0.688356225079447	0.254	0.126	3.59102668611613e-48	Myocyte
S100A6	1.04547481248839e-50	0.548684453161335	0.677	0.511	1.88405015958532e-46	Myocyte
SH3GLB1	5.44394416019978e-49	0.630263976883709	0.251	0.126	9.81053177109602e-45	Myocyte
ETFB	2.25583387094864e-47	0.637211553155286	0.268	0.141	4.06523821883655e-43	Myocyte
PRMT1	1.35984462426468e-46	0.62601566464179	0.303	0.169	2.45057599738739e-42	Myocyte
NDUFC1	1.67331142879794e-45	0.643435229565699	0.27	0.144	3.01547452583677e-41	Myocyte
RTN4	2.76263192179267e-45	0.602521293106952	0.3	0.165	4.97853898626257e-41	Myocyte
ATP5MC2	1.60281412879254e-44	0.622325357259634	0.303	0.17	2.88843134149703e-40	Myocyte
FLII	1.82957573072562e-42	0.564948051806138	0.298	0.167	3.29707842434064e-38	Myocyte
ANXA11	1.59758200115372e-40	0.601211066476727	0.322	0.189	2.87900252427913e-36	Myocyte
NDUFV2	4.65902157863743e-40	0.553737767095313	0.371	0.232	8.39602278686251e-36	Myocyte
MAGED2	5.91708024218088e-37	0.582538579122552	0.292	0.171	1.06631703044342e-32	Myocyte
NDUFA3	1.98778079514464e-36	0.598267442253096	0.269	0.156	3.58217977093016e-32	Myocyte
SCARB2	2.29006234412537e-34	0.520462452922796	0.252	0.142	4.12692135034832e-30	Myocyte
USF2	3.68515532181848e-34	0.525189397667368	0.289	0.171	6.64101840544908e-30	Myocyte
SYNE2	6.84348123624125e-33	0.524047845050956	0.275	0.163	1.23326375358304e-28	Myocyte
UQCRB	3.64048313480197e-31	0.505928498072819	0.266	0.158	6.56051465722664e-27	Myocyte
CIRBP	1.16915344848065e-30	0.542500476062337	0.29	0.18	2.10693142950698e-26	Myocyte
FOSL2	3.973409170489e-28	0.513638925962054	0.295	0.186	7.16048066613822e-24	Myocyte
YPEL3	2.67237155143896e-27	0.512044315060228	0.258	0.158	4.81588077284815e-23	Myocyte
NDUFB7	6.44540999030505e-26	0.512448146950574	0.301	0.198	1.16152733435287e-21	Myocyte
C1QB	0	4.07122951245893	0.724	0.118	0	Macrophage
RNASE1	0	3.92802563672651	0.428	0.093	0	Macrophage
C1QC	0	3.91174782484086	0.686	0.103	0	Macrophage
C1QA	0	3.88965658964357	0.727	0.118	0	Macrophage
APOE	0	3.77331691270892	0.522	0.126	0	Macrophage
LYZ	0	3.70603939082881	0.807	0.149	0	Macrophage
CD14	0	3.39160520579256	0.603	0.073	0	Macrophage
CD163	0	3.38649635836323	0.539	0.05	0	Macrophage
LGMN	0	3.35105295083102	0.531	0.151	0	Macrophage
CD68	0	3.34565255301885	0.781	0.169	0	Macrophage
CSF1R	0	3.31438165510039	0.614	0.055	0	Macrophage
IFI30	0	3.28588091014652	0.829	0.262	0	Macrophage
MS4A6A	0	3.14315717857253	0.558	0.059	0	Macrophage
CYBB	0	3.12815920967942	0.64	0.078	0	Macrophage
PLTP	0	3.04230787515488	0.384	0.13	0	Macrophage
SELENOP	0	3.0168740975777	0.363	0.175	0	Macrophage
STAB1	0	3.0065981969901	0.445	0.064	0	Macrophage
F13A1	0	2.93958206676256	0.377	0.059	0	Macrophage
MRC1	0	2.93305116495517	0.443	0.041	0	Macrophage
TYROBP	0	2.91395845440067	0.618	0.076	0	Macrophage
CD74	0	2.87598997972863	0.991	0.628	0	Macrophage
CTSZ	0	2.81397431524134	0.839	0.296	0	Macrophage
MS4A7	0	2.79134733215565	0.39	0.032	0	Macrophage
CTSS	0	2.73690794646637	0.643	0.142	0	Macrophage
CTSB	0	2.72699657885111	0.922	0.6	0	Macrophage
CLEC10A	0	2.7229470312579	0.293	0.021	0	Macrophage
SPI1	0	2.65330631726329	0.619	0.1	0	Macrophage
LAPTM5	0	2.62445308715817	0.855	0.264	0	Macrophage
SLCO2B1	0	2.60715313971232	0.373	0.043	0	Macrophage
CD4	0	2.59963120200154	0.641	0.11	0	Macrophage
FCGR2A	0	2.5139064174859	0.372	0.041	0	Macrophage
FCER1G	0	2.50429036853346	0.44	0.046	0	Macrophage
MMP9	0	2.45478725144506	0.25	0.067	0	Macrophage
FCGRT	0	2.44955868057525	0.505	0.114	0	Macrophage
FPR3	0	2.43240464975436	0.365	0.032	0	Macrophage
CTSC	0	2.42619186120864	0.57	0.207	0	Macrophage
FGL2	0	2.42552055717558	0.515	0.096	0	Macrophage
TNFSF13	0	2.39847747801282	0.397	0.048	0	Macrophage
MPEG1	0	2.38518906601769	0.507	0.073	0	Macrophage
SLC40A1	0	2.3591418427243	0.282	0.051	0	Macrophage
CTSD	0	2.32884455967885	0.521	0.214	0	Macrophage
CST3	0	2.32747123791035	0.791	0.352	0	Macrophage
FUCA1	0	2.32604879598135	0.331	0.065	0	Macrophage
LIPA	0	2.31660805780027	0.405	0.11	0	Macrophage
PSAP	0	2.29731569290584	0.779	0.368	0	Macrophage
SERPINA1	0	2.29389171176558	0.362	0.047	0	Macrophage
FTL	0	2.29150207015109	0.701	0.341	0	Macrophage
TMEM176B	0	2.24680055408658	0.463	0.108	0	Macrophage
ACP5	0	2.22697848211524	0.314	0.055	0	Macrophage
CPVL	0	2.18671564527836	0.463	0.061	0	Macrophage
GPR34	0	2.17905380053733	0.259	0.025	0	Macrophage
AIF1	0	2.16551759924526	0.342	0.04	0	Macrophage
LAIR1	0	2.16538479191586	0.326	0.034	0	Macrophage
PLD3	0	2.15896582441636	0.569	0.254	0	Macrophage
DAB2	0	2.1516477670905	0.33	0.083	0	Macrophage
ITGB2	0	2.14850578245497	0.41	0.066	0	Macrophage
GRN	0	2.14635537821098	0.896	0.504	0	Macrophage
C2	0	2.07792653519561	0.308	0.064	0	Macrophage
CTSL	0	2.02514637618694	0.326	0.088	0	Macrophage
SLC15A3	0	1.98750368946368	0.362	0.077	0	Macrophage
CXCL16	0	1.97802012330601	0.352	0.069	0	Macrophage
C3AR1	0	1.97346099907344	0.253	0.024	0	Macrophage
ITGAX	0	1.96562604307587	0.265	0.029	0	Macrophage
TPP1	0	1.94618942281186	0.57	0.2	0	Macrophage
SLAMF8	0	1.93898143090825	0.28	0.031	0	Macrophage
CTSH	0	1.92725145386226	0.467	0.144	0	Macrophage
EMILIN2	0	1.9147083467632	0.295	0.038	0	Macrophage
ADA2	0	1.89898344212627	0.516	0.171	0	Macrophage
ALOX5	0	1.87296701904681	0.304	0.044	0	Macrophage
SRGN	0	1.8695896048138	0.643	0.243	0	Macrophage
NCF2	0	1.86635615013468	0.281	0.046	0	Macrophage
MAN2B1	0	1.86018516751877	0.422	0.13	0	Macrophage
TTYH3	0	1.85864905747802	0.433	0.135	0	Macrophage
CAPG	0	1.85784098354112	0.418	0.142	0	Macrophage
MAFB	0	1.83469542741543	0.372	0.115	0	Macrophage
KCTD12	0	1.81905991338141	0.457	0.127	0	Macrophage
SLC7A7	0	1.78759447596773	0.256	0.037	0	Macrophage
CREG1	0	1.75895922513028	0.347	0.108	0	Macrophage
SAMHD1	0	1.73909899243509	0.364	0.104	0	Macrophage
ZEB2	0	1.72199992937009	0.349	0.087	0	Macrophage
LCP2	0	1.71840973191075	0.346	0.082	0	Macrophage
SAT1	0	1.7103062359186	0.677	0.341	0	Macrophage
NPC2	0	1.6979221133119	0.46	0.192	0	Macrophage
LCP1	0	1.67217343953861	0.574	0.188	0	Macrophage
RNF130	0	1.65301140297285	0.265	0.05	0	Macrophage
HCLS1	0	1.63565946521243	0.419	0.134	0	Macrophage
LITAF	0	1.62273420095609	0.498	0.231	0	Macrophage
VASH1	0	1.6166690564652	0.26	0.061	0	Macrophage
SLC43A2	0	1.60122329303649	0.302	0.087	0	Macrophage
TMEM176A	0	1.58779874061182	0.303	0.082	0	Macrophage
GNS	0	1.5801605389654	0.458	0.195	0	Macrophage
COTL1	0	1.55592013865761	0.417	0.155	0	Macrophage
MFSD1	0	1.55348471664718	0.283	0.082	0	Macrophage
ASAH1	0	1.55290270247839	0.267	0.071	0	Macrophage
SIRPA	0	1.54083833366885	0.277	0.074	0	Macrophage
THEMIS2	0	1.50816729697615	0.291	0.086	0	Macrophage
PPT1	0	1.5076699609471	0.342	0.112	0	Macrophage
FTH1	0	1.50764453495541	0.932	0.72	0	Macrophage
PLEKHO1	0	1.49713157637379	0.278	0.074	0	Macrophage
LGALS9	0	1.49430529235141	0.264	0.062	0	Macrophage
TNFRSF1B	0	1.45672114616506	0.304	0.08	0	Macrophage
GAA	0	1.45594103958411	0.288	0.095	0	Macrophage
CYBA	0	1.4303621026816	0.788	0.454	0	Macrophage
TYMP	0	1.42994257090442	0.503	0.252	0	Macrophage
SLC16A3	0	1.40920314001208	0.292	0.105	0	Macrophage
PLEKHO2	0	1.40885950076031	0.258	0.075	0	Macrophage
EFHD2	0	1.40085281335577	0.393	0.17	0	Macrophage
CTSA	0	1.38604667945092	0.492	0.287	0	Macrophage
SYNGR2	0	1.37568056730605	0.644	0.384	0	Macrophage
ARHGDIB	0	1.37239697908967	0.504	0.203	0	Macrophage
GLIPR1	0	1.37132769295889	0.255	0.085	0	Macrophage
CD53	0	1.31561078886975	0.254	0.069	0	Macrophage
GLUL	0	1.29664508728381	0.628	0.3	0	Macrophage
M6PR	0	1.29131854110054	0.384	0.177	0	Macrophage
APLP2	0	1.28383785319848	0.467	0.257	0	Macrophage
TMSB4X	0	1.2814437534249	0.952	0.724	0	Macrophage
GRINA	0	1.27209842957779	0.451	0.239	0	Macrophage
UCP2	0	1.26274763224806	0.298	0.1	0	Macrophage
NAAA	0	1.23492039287875	0.253	0.08	0	Macrophage
ACTB	0	1.12073560583424	0.822	0.605	0	Macrophage
A2M	0	1.07149997239965	0.35	0.134	0	Macrophage
TGFBI	0	1.01009080055514	0.445	0.188	0	Macrophage
B2M	0	0.924828254265837	0.872	0.72	0	Macrophage
TMSB10	5.54199566685728e-308	0.822315296187761	0.771	0.594	9.98723039124351e-304	Macrophage
OAZ1	1.95679916558602e-301	0.85977975391702	0.744	0.615	3.52634777630256e-297	Macrophage
ABCA1	2.66176968403463e-274	1.29326967281833	0.276	0.107	4.7967751475988e-270	Macrophage
AHR	7.10221842711547e-274	1.23674835221286	0.396	0.198	1.27989078275048e-269	Macrophage
MGAT1	1.69711627360698e-270	1.25309077935282	0.37	0.183	3.05837323666714e-266	Macrophage
CEBPD	2.17247015975191e-270	1.27684941397206	0.433	0.236	3.91500847488892e-266	Macrophage
IFNGR1	7.16871888572059e-269	1.34396785110733	0.299	0.125	1.29187483039571e-264	Macrophage
SH3BGRL3	1.41267420089498e-266	1.0115307433528	0.653	0.492	2.54578017743285e-262	Macrophage
BRI3	8.75869996186827e-265	1.17091755595119	0.453	0.26	1.57840532012828e-260	Macrophage
ATP6AP1	1.01420855074329e-263	1.23823713445814	0.395	0.209	1.82770522929448e-259	Macrophage
ARPC1B	2.51762103499274e-254	1.1091964127359	0.389	0.196	4.53700486716041e-250	Macrophage
LAP3	8.21932166578916e-252	1.1877244130443	0.435	0.246	1.48120395739186e-247	Macrophage
HEXB	3.38743898807201e-251	1.25403857042508	0.272	0.111	6.10450380040457e-247	Macrophage
S100A4	2.71221402745731e-247	1.19381311634808	0.337	0.154	4.88768089888083e-243	Macrophage
NRP1	1.65294119815929e-237	1.24101652040792	0.259	0.103	2.97876533320286e-233	Macrophage
EVI2B	6.4705422078747e-230	1.15259291830804	0.295	0.131	1.1660564112811e-225	Macrophage
VSIR	2.03252793800999e-227	1.26332228478921	0.274	0.119	3.6628185970878e-223	Macrophage
VIM	1.27171220487314e-225	0.545375193691775	0.776	0.574	2.29175256440188e-221	Macrophage
ZYX	2.87884772482081e-219	1.05967991782571	0.39	0.212	5.18797148489958e-215	Macrophage
EHBP1L1	1.1262354398671e-215	0.912027655170294	0.499	0.318	2.02958888618449e-211	Macrophage
ENG	2.45151991924797e-211	0.690610780765008	0.285	0.121	4.41788404647677e-207	Macrophage
CMTM3	3.96542185746822e-211	1.03248005266386	0.326	0.158	7.14608672934347e-207	Macrophage
HEXA	2.16635171774621e-207	1.17176725574945	0.258	0.112	3.90398243055044e-203	Macrophage
LSP1	1.73090210336489e-203	1.10880826967418	0.377	0.208	3.11925868047387e-199	Macrophage
VAMP8	1.46722090419481e-201	1.1141345104322	0.263	0.117	2.64407879144946e-197	Macrophage
FOS	5.88790940441429e-201	0.987066136021986	0.533	0.348	1.0610601537695e-196	Macrophage
TXNIP	2.10457247663886e-200	1.05950293542353	0.473	0.305	3.79265006015089e-196	Macrophage
SMAP2	9.48594999943266e-195	1.16267725783487	0.25	0.11	1.70946304939776e-190	Macrophage
IL13RA1	2.15918768383521e-194	1.20725323352646	0.266	0.122	3.89107212503943e-190	Macrophage
GNAI2	1.67998367022896e-182	1.0467650769375	0.307	0.157	3.0274985721196e-178	Macrophage
ANXA5	4.94960942526633e-174	0.971616483508801	0.389	0.232	8.91969114527245e-170	Macrophage
GPNMB	4.84314023568105e-157	1.08210578542776	0.281	0.143	8.72782301872082e-153	Macrophage
WIPF1	5.10815563199362e-156	0.89723287540282	0.286	0.146	9.2054072644157e-152	Macrophage
PLBD2	6.22281666110681e-152	1.02302282471062	0.28	0.147	1.12141379049806e-147	Macrophage
ATP6V0B	2.74441790149141e-149	1.02605312256718	0.353	0.217	4.94571550027767e-145	Macrophage
MSN	3.11861073346563e-149	0.8410028616879	0.449	0.302	5.62004840277841e-145	Macrophage
CEBPB	2.5634960404613e-147	1.06591385178123	0.333	0.195	4.61967621451531e-143	Macrophage
QKI	2.21416457746417e-146	0.988234060342196	0.252	0.126	3.99014598504818e-142	Macrophage
CORO1A	3.55999093446858e-137	0.741593763588822	0.263	0.132	6.41545966300583e-133	Macrophage
PFN1	1.89596508643569e-133	0.648829044987324	0.545	0.41	3.41671868226576e-129	Macrophage
CORO1B	1.52245181167014e-123	1.00163325799135	0.277	0.159	2.74361040981076e-119	Macrophage
MAF	3.26391148193835e-120	1.1651819269088	0.268	0.152	5.8818948816011e-116	Macrophage
PPP1R18	1.57528822267518e-117	0.871775136337994	0.275	0.156	2.83882690608294e-113	Macrophage
FXYD5	3.63812746488336e-116	0.799739070161279	0.37	0.24	6.5562695044663e-112	Macrophage
MARCKS	4.09884065687413e-115	0.942890027076989	0.394	0.276	7.38652074775286e-111	Macrophage
CD63	1.48280329238237e-113	0.933214335112726	0.309	0.19	2.67215981320227e-109	Macrophage
EMP3	3.6739793314593e-109	0.8489935508884	0.352	0.232	6.62087815322281e-105	Macrophage
RAB5C	4.84942011079667e-109	0.89027156135834	0.311	0.196	8.73913998166669e-105	Macrophage
ATP6V1F	3.89593284861352e-102	0.949895360634156	0.307	0.198	7.02086058648642e-98	Macrophage
ZFP36L2	1.45477516848332e-99	0.734072821071469	0.471	0.362	2.62165033112378e-95	Macrophage
BST2	3.67292288332867e-97	0.71640879647323	0.362	0.244	6.6189743280466e-93	Macrophage
LAMP1	6.11941296636877e-94	0.676403849205214	0.552	0.463	1.10277941066932e-89	Macrophage
GABARAP	5.4179082473402e-92	0.904432795120232	0.27	0.168	9.76361245253178e-88	Macrophage
CD81	6.75518066000772e-92	0.816030060946729	0.308	0.2	1.21735110673999e-87	Macrophage
IFNGR2	1.85375158414797e-91	0.872340568399647	0.26	0.16	3.34064572979305e-87	Macrophage
CXCR4	2.80120238662525e-89	0.716079559949223	0.329	0.216	5.04804682093736e-85	Macrophage
MMP14	1.02603563345843e-81	0.547527488878325	0.414	0.298	1.84901881505544e-77	Macrophage
PICALM	2.00468079781633e-80	0.82184397260885	0.275	0.179	3.61263526574482e-76	Macrophage
TLN1	1.23935436129371e-77	0.733323312181166	0.267	0.171	2.2334404944874e-73	Macrophage
MCL1	6.7427870478467e-74	0.732451583288413	0.456	0.382	1.21511765389245e-69	Macrophage
PSMB10	1.35520120031487e-71	0.74785162406853	0.285	0.192	2.44220808308742e-67	Macrophage
SCAMP2	5.01949949730669e-69	0.817927497199829	0.26	0.175	9.04564004409639e-65	Macrophage
DAZAP2	5.12415529415651e-67	0.742725245673379	0.325	0.237	9.23424025559945e-63	Macrophage
LGALS3	8.87382169391094e-64	0.703191968817506	0.34	0.255	1.59915140745969e-59	Macrophage
NUCB1	3.99946133712394e-63	0.658872744594881	0.359	0.273	7.20742927563106e-59	Macrophage
OS9	5.35033088497406e-61	0.648600269443709	0.395	0.32	9.64183128781176e-57	Macrophage
TAPBP	2.34503070393299e-59	0.506949515812664	0.498	0.432	4.22597983155764e-55	Macrophage
SOD2	3.8755858517029e-59	0.862669478942353	0.338	0.255	6.9841932633538e-55	Macrophage
GPX4	9.42638216056115e-57	0.648405637863819	0.366	0.289	1.69872832915473e-52	Macrophage
DBNL	7.81380595561896e-48	0.678281721714638	0.253	0.182	1.40812597126209e-43	Macrophage
TSC22D3	2.40786644822215e-47	0.660985218168668	0.293	0.22	4.33921612634114e-43	Macrophage
PRKACA	2.06901576531645e-38	0.528557653248538	0.361	0.299	3.72857331067678e-34	Macrophage
TM9SF2	1.44029829041989e-36	0.54610267697847	0.408	0.365	2.59556154916568e-32	Macrophage
DUSP1	4.07382478706073e-35	0.563946515756475	0.256	0.191	7.34143964876215e-31	Macrophage
LRPAP1	1.10892678656453e-30	0.601036213038856	0.264	0.212	1.99839696206794e-26	Macrophage
LAMTOR1	1.36053486053973e-29	0.573497635932906	0.259	0.206	2.45181987217865e-25	Macrophage
NFKBIA	7.0107909831865e-27	0.589742080583931	0.263	0.214	1.26341464308004e-22	Macrophage
PNRC1	1.81316209725326e-21	0.518482203677766	0.292	0.252	3.26749941546009e-17	Macrophage
ZFP36	6.38606583068096e-19	0.516793516064568	0.32	0.285	1.15083292334702e-14	Macrophage
IRF8	0	4.48840308247476	0.813	0.066	0	DC
CPVL	0	4.07520235371268	0.629	0.101	0	DC
MPEG1	0	3.28379009380811	0.705	0.116	0	DC
WDFY4	0	3.26920298785246	0.497	0.022	0	DC
CST3	0	2.89116708022859	0.842	0.398	0	DC
XCR1	0	2.84435463500757	0.272	0.01	0	DC
S100B	0	2.77703349611376	0.339	0.024	0	DC
IDO1	0	2.76836859766426	0.357	0.031	0	DC
CD74	0	2.76437542195312	0.999	0.668	0	DC
LSP1	0	2.32047978678341	0.716	0.219	0	DC
LCP1	0	2.31993582514172	0.773	0.226	0	DC
UCP2	0	2.26982623827451	0.53	0.117	0	DC
P2RY14	0	2.17513922194556	0.293	0.025	0	DC
LGALS2	0	2.11910958869542	0.29	0.026	0	DC
FLT3	0	1.99125018362175	0.266	0.012	0	DC
CBFA2T3	0	1.91748299690464	0.266	0.025	0	DC
CIITA	4.49375686441438e-307	2.0337272833202	0.4	0.065	8.09819924536116e-303	DC
SELPLG	3.13849000540802e-306	2.26819817586994	0.491	0.102	5.65587283874579e-302	DC
ACTB	5.74025433793335e-280	1.92367007674178	0.937	0.626	1.03445123423897e-275	DC
LYZ	2.83982724431085e-270	2.13942852746288	0.69	0.223	5.11765267697259e-266	DC
PLEK	1.22332465816467e-264	1.87141591658335	0.289	0.04	2.20455336647855e-260	DC
APOBR	1.60137227463449e-261	2.06786769808741	0.364	0.063	2.88583297611882e-257	DC
C1orf162	2.36451802099592e-261	1.8711366151155	0.326	0.05	4.26109792563675e-257	DC
NAAA	8.35942344269153e-261	2.60532632215763	0.439	0.095	1.50645169860744e-256	DC
TMSB4X	5.50415508647452e-260	1.8477797415566	0.978	0.748	9.91903788133574e-256	DC
PTPRE	2.08445645656738e-259	1.90582744354305	0.34	0.056	3.75639898038007e-255	DC
TSPAN33	1.82363407445965e-251	1.84310071586392	0.258	0.033	3.28637096558374e-247	DC
FGL2	2.45794451829735e-247	2.33955134285088	0.531	0.142	4.42946181642365e-243	DC
SERPINB9	4.59210042213659e-237	2.20390905737731	0.406	0.085	8.27542417073235e-233	DC
FNBP1	1.22379959334434e-236	2.0456236242122	0.44	0.101	2.20540924716583e-232	DC
COTL1	1.5768819009221e-226	2.05156599950712	0.579	0.18	2.84169887365171e-222	DC
CSF2RA	3.10523491882178e-226	1.97981501715879	0.306	0.05	5.59594384720873e-222	DC
ID2	1.49919433971487e-220	2.12211062929621	0.369	0.075	2.70169811960017e-216	DC
SPI1	2.73397235423711e-215	1.89650632408009	0.544	0.158	4.9268915795707e-211	DC
SAMHD1	2.91504621151687e-209	1.9150783221661	0.479	0.13	5.25320477777455e-205	DC
RASSF2	2.19212414933671e-195	1.7465815032124	0.295	0.053	3.95042692951969e-191	DC
SELL	5.0889055701166e-188	2.0544551318298	0.352	0.078	9.17071672790712e-184	DC
PPT1	5.41661987761625e-185	2.15575438859736	0.457	0.134	9.76129068145224e-181	DC
RGCC	1.40581484036269e-181	1.93226981177301	0.3	0.059	2.5334189238176e-177	DC
ANPEP	9.16445329735383e-167	1.95883086086489	0.329	0.075	1.65152612871613e-162	DC
CTSZ	7.15514301416709e-163	1.30581442695938	0.745	0.357	1.28942832258305e-158	DC
ADAM19	1.1290859022976e-155	1.77754168970826	0.337	0.083	2.03472570453051e-151	DC
CORO1A	4.46957432360743e-154	1.51651417108029	0.462	0.142	8.05461988857295e-150	DC
TAP1	4.16759109083e-150	1.64764992033056	0.66	0.325	7.51041590478473e-146	DC
SPN	4.43594103428364e-148	1.46724251989292	0.253	0.049	7.99400933788256e-144	DC
LY75	9.44652857209109e-147	1.89353182259195	0.277	0.06	1.70235891397654e-142	DC
TMSB10	6.50830620214717e-146	1.35305587095028	0.867	0.612	1.17286186068894e-141	DC
CD4	5.18318226945683e-138	1.76174531774294	0.49	0.171	9.34061276778816e-134	DC
REPIN1	3.48290800134312e-129	1.5903458181609	0.278	0.067	6.27654850922044e-125	DC
AKNA	1.47098179071573e-126	1.46397029453914	0.356	0.103	2.65085628504883e-122	DC
SRGN	1.0141759562732e-123	1.30728516245739	0.625	0.287	1.82764649079994e-119	DC
IKZF1	1.22291353576507e-119	1.45399804411932	0.403	0.133	2.20381248280223e-115	DC
CRIP1	2.01469728004015e-117	1.5306934578434	0.664	0.358	3.63068596836036e-113	DC
CPNE3	1.80793555983963e-112	1.83621789824331	0.342	0.11	3.258080672387e-108	DC
PFN1	2.08437787612184e-109	1.25056370870881	0.709	0.421	3.75625737055917e-105	DC
ARHGDIB	5.95226021400306e-109	1.36780211899624	0.533	0.235	1.07265681316549e-104	DC
TAP2	4.18650017362624e-107	1.59403552764687	0.531	0.256	7.54449196289184e-103	DC
VIM	1.36008269797278e-106	1.02062101293112	0.848	0.594	2.45100503001674e-102	DC
EFHD2	2.77433678230067e-106	1.48817692755142	0.467	0.193	4.99963231538403e-102	DC
DCK	6.36500514605801e-106	1.53303796701173	0.273	0.074	1.14703757737111e-101	DC
HCLS1	1.83084905219694e-105	1.39632836185755	0.434	0.164	3.2993730769641e-101	DC
LAPTM5	2.0429453752199e-104	0.877515992085423	0.684	0.332	3.68159186068378e-100	DC
CADM1	2.85942161740662e-103	1.75834357913265	0.267	0.074	5.15296369672848e-99	DC
CD37	3.86599330141505e-103	1.43259021161991	0.304	0.089	6.96690652848006e-99	DC
GRN	6.23538772633641e-96	0.926133142350947	0.792	0.549	1.12367922216308e-91	DC
PLEKHO1	9.48929963668836e-93	1.3089780294386	0.306	0.096	1.71006668752761e-88	DC
B2M	2.1444447566052e-90	0.864084439327749	0.878	0.736	3.86450389587823e-86	DC
ADA2	2.44560647803292e-89	1.55778081168522	0.459	0.21	4.40722743406312e-85	DC
FMNL1	3.24596636447763e-89	1.33941682161796	0.301	0.096	5.84955598542514e-85	DC
NAGA	1.25845619382226e-87	1.42472136535586	0.252	0.072	2.2678639068871e-83	DC
ITGB2	5.17926745166207e-87	1.25712751874728	0.318	0.105	9.33355787464021e-83	DC
EHBP1L1	3.45137612013428e-85	1.31705576336527	0.589	0.336	6.21972490609398e-81	DC
BASP1	9.32022680558397e-85	1.48399460812568	0.291	0.097	1.67959807263429e-80	DC
TPP1	1.00750270682246e-84	1.31733124577096	0.501	0.242	1.81562062796476e-80	DC
LIMD2	1.60704364192656e-83	1.24000680022944	0.259	0.077	2.89605334711585e-79	DC
LTB	2.72886251469783e-83	1.67016360879531	0.287	0.092	4.91768313773696e-79	DC
DPYSL2	6.30019903461003e-83	1.2653501531666	0.358	0.134	1.13535886802707e-78	DC
SYNGR2	8.08227930057045e-83	1.37187	0.658	0.412	1.4565075527558e-78	DC
IGFLR1	4.0439851049083e-81	1.32764445908912	0.261	0.081	7.28766555755524e-77	DC
CYBA	2.94578432555299e-78	1.01313412590659	0.727	0.492	5.30859793307905e-74	DC
CXCR4	2.27123999214516e-77	1.53284878016048	0.464	0.226	4.09300158984479e-73	DC
VASH1	3.53873860595839e-76	1.22326319138356	0.261	0.082	6.37716084179761e-72	DC
EVI2B	9.45371504118659e-75	1.26820422421715	0.362	0.148	1.70365398757224e-70	DC
TAPBP	5.27667095685614e-74	1.06274459965524	0.655	0.436	9.50908873135045e-70	DC
MYD88	1.58558567487349e-73	1.32007122301086	0.278	0.096	2.85738394468951e-69	DC
LGALS9	6.81845056406934e-72	1.2418904791251	0.259	0.085	1.22875297615094e-67	DC
DBNL	9.16468068992247e-72	1.29362098623569	0.405	0.186	1.65156710713093e-67	DC
M6PR	1.52269812016708e-68	1.25200829054827	0.42	0.199	2.7440542823531e-64	DC
PSMB9	1.93921989127625e-68	1.26147209200093	0.387	0.175	3.49466816606894e-64	DC
GLIPR1	7.15984587663316e-68	1.25831253598355	0.284	0.103	1.29027582542806e-63	DC
CNN2	3.37870743200933e-67	1.25468707992113	0.478	0.258	6.08876866322402e-63	DC
CNPY3	2.94939418533456e-65	1.33382798370814	0.302	0.119	5.3151032613914e-61	DC
THEMIS2	2.80318758683273e-64	1.37377839358276	0.284	0.109	5.05162435023126e-60	DC
ZYX	5.78939039174886e-64	1.31450583886392	0.44	0.23	1.04330604249706e-59	DC
MARCKSL1	9.05648436151535e-63	1.92210518679441	0.277	0.106	1.63206904678868e-58	DC
AGPAT1	8.62882471869438e-62	1.36511437360907	0.288	0.115	1.55500050255592e-57	DC
OAZ1	1.70736962771342e-61	0.809094358368807	0.774	0.628	3.07685080610235e-57	DC
CAT	8.01170511446414e-61	1.21688549546639	0.25	0.09	1.44378937867758e-56	DC
UGCG	3.83365928195004e-60	1.90571905402436	0.317	0.141	6.90863739200216e-56	DC
ARPC1B	9.19646897352086e-59	1.14682502603327	0.424	0.216	1.65729567371819e-54	DC
ANXA6	2.36633907292153e-57	1.37389119864421	0.386	0.19	4.2643796433119e-53	DC
CFL1	4.17098498008104e-53	1.07951235856944	0.514	0.313	7.51653203260404e-49	DC
ALDH2	1.11523163602267e-51	1.18628708005422	0.284	0.12	2.00975893127645e-47	DC
GNAI2	4.39406420779767e-51	1.03413143581781	0.359	0.172	7.91854310887218e-47	DC
CELF2	7.34204836826791e-48	1.00582767433531	0.283	0.12	1.32311053644556e-43	DC
MAN2B1	1.24084896745422e-43	1.05945689192343	0.329	0.164	2.23613392424926e-39	DC
PSME1	7.82620303706295e-42	1.04422576541392	0.472	0.305	1.41036004930912e-37	DC
EDEM1	3.98575627300892e-41	1.09299929425349	0.289	0.139	7.18273137958937e-37	DC
VAMP8	1.46295230137706e-40	1.18190821844722	0.278	0.132	2.63638634231159e-36	DC
CCNI	3.9248493120348e-39	0.98355256756504	0.403	0.237	7.07297094521792e-35	DC
MYL6	3.33745086637158e-37	0.786119839899194	0.654	0.526	6.01442020628822e-33	DC
THBD	4.50217233432136e-34	0.971012568414453	0.265	0.128	8.11336476368052e-30	DC
UBA52	5.82506771026144e-34	0.843118566996585	0.509	0.364	1.04973545206621e-29	DC
CYB5R3	6.36297102719575e-33	1.11134866586733	0.353	0.211	1.14667100881095e-28	DC
SH3BGRL3	3.00252079535182e-30	0.586340707600538	0.653	0.509	5.41084272530352e-26	DC
IL2RG	1.00189671374917e-29	0.882456507790184	0.252	0.125	1.80551806784738e-25	DC
PNRC1	2.43380862891162e-29	1.08911340914506	0.389	0.254	4.38596653016164e-25	DC
SEPTIN9	1.84672086815816e-28	0.840169635694124	0.353	0.213	3.32797567650782e-24	DC
PRKAR1A	2.35986415544573e-28	0.912005663122272	0.341	0.207	4.25271119452875e-24	DC
ACTG1	7.63796071909758e-27	0.855441651613347	0.348	0.217	1.37643690118857e-22	DC
LASP1	2.42212004436154e-26	0.890015941445935	0.304	0.176	4.36490253194394e-22	DC
PTBP3	3.81496567223035e-26	0.909747740314625	0.317	0.191	6.87494963792631e-22	DC
LITAF	1.69141417561385e-25	0.851464960901071	0.398	0.263	3.04809748587372e-21	DC
CTSS	2.44626183564907e-25	0.518216317073747	0.348	0.204	4.40840845402319e-21	DC
H3F3A	4.02494868188958e-24	0.862142385268705	0.308	0.186	7.2533600196332e-20	DC
ATP5F1E	4.7513827363218e-24	0.814862072292136	0.335	0.21	8.56246682912551e-20	DC
KCTD12	5.4890473944681e-24	0.702372047748742	0.294	0.167	9.89181230957096e-20	DC
EEF1B2	1.0243180674923e-23	0.858352504971198	0.324	0.203	1.84592358942788e-19	DC
PSMB10	7.37482307959685e-23	0.805258352137464	0.322	0.201	1.32901686717415e-18	DC
LAMTOR1	7.17532322396543e-22	0.786008862882174	0.326	0.211	1.29306499819081e-17	DC
CFLAR	1.19284950333465e-21	0.900816605096611	0.261	0.152	2.14963408995937e-17	DC
MCL1	1.20132176118317e-21	0.720848181978531	0.492	0.389	2.16490194582819e-17	DC
RAB8A	6.46769343550789e-21	0.881440043792397	0.256	0.152	1.16554303401288e-16	DC
ATP2B4	2.79633255321359e-19	0.780915727192991	0.284	0.177	5.03927089414621e-15	DC
HIST1H1B	7.53532581848175e-19	1.48717870084268	0.254	0.156	1.3579410657486e-14	DC
LAP3	1.04630640948572e-18	0.745902959369663	0.376	0.268	1.88554878053421e-14	DC
PTPN1	1.93966213863663e-18	0.891022473946524	0.255	0.157	3.49546514003706e-14	DC
S100A10	2.9116185489082e-18	0.828220589280633	0.34	0.237	5.24702778698747e-14	DC
GABARAP	3.12778787932442e-18	0.787058150313981	0.281	0.179	5.63658653733055e-14	DC
PPP1R18	6.30013714639601e-18	0.76778598342404	0.271	0.169	1.13534771515202e-13	DC
RAC2	7.8699290541361e-18	0.607367813687859	0.347	0.235	1.41823991484587e-13	DC
HNRNPA2B1	1.2437470983361e-17	0.673111910286424	0.421	0.318	2.24135664591148e-13	DC
OSTF1	4.146352348571e-16	0.772858212957608	0.259	0.165	7.4721415673598e-12	DC
SUMO3	7.58528202502504e-16	0.734575643447545	0.266	0.173	1.36694367372976e-11	DC
EMP3	3.73145310850922e-15	0.646578721757844	0.343	0.245	6.72445164684446e-11	DC
PSMB8	4.54808701800077e-15	0.804993667210766	0.262	0.174	8.19610761513918e-11	DC
TM9SF2	1.74752845525116e-14	0.703767177748698	0.441	0.369	3.14922102920811e-10	DC
GNB1	4.08300449474166e-14	0.68136191849975	0.378	0.294	7.35798239997394e-10	DC
MTDH	1.82586828027365e-13	0.69100760140061	0.342	0.261	3.29039722788115e-09	DC
HNRNPUL1	6.99545703448392e-13	0.681214791058735	0.319	0.236	1.26065131218435e-08	DC
H1FX	9.02610860860672e-13	0.539802989922668	0.416	0.332	1.62659503235702e-08	DC
ITM2C	1.74466195208007e-12	1.29430876016455	0.375	0.314	3.14405530384349e-08	DC
SPINT2	1.7594258297307e-12	0.593796562659492	0.27	0.183	3.1706612877577e-08	DC
BRD2	1.38281897031086e-11	0.706746810613778	0.304	0.228	2.4919780663972e-07	DC
CSRP1	4.12406254570024e-11	0.671914640641088	0.282	0.207	7.43197311360641e-07	DC
IFI16	4.83358682656141e-10	0.575318134595611	0.299	0.225	8.71060682014631e-06	DC
NDUFV2	7.21824544459281e-10	0.603230662943905	0.304	0.236	1.30080001157007e-05	DC
DAZAP2	7.23699216766493e-10	0.620267227380458	0.317	0.247	1.3041783585349e-05	DC
OS9	8.83225721425218e-10	0.608246913352184	0.387	0.329	1.59166107258038e-05	DC
BST2	2.06269185372971e-09	0.527992482697487	0.331	0.257	3.71717698960631e-05	DC
HIST1H1C	2.78563681300589e-09	0.835634414725353	0.32	0.256	5.01999610071791e-05	DC
ENO1	2.95145145093588e-09	0.507616919762321	0.386	0.312	5.31881065973155e-05	DC
TAF10	4.24774314088258e-09	0.633512261109757	0.297	0.23	7.6548579141845e-05	DC
CTSH	8.29588722174623e-09	0.634805492733817	0.252	0.184	0.000149500183623089	DC
NFKBIA	2.70962949674969e-08	0.574690824829216	0.285	0.219	0.000488302331609261	DC
RAB5C	2.9655379756036e-08	0.516224243543453	0.274	0.209	0.000534419598583525	DC
SLC25A6	5.09833666713069e-08	0.56385052794322	0.311	0.25	0.000918771250783621	DC
TBC1D9B	2.0844145849496e-07	0.637001393437786	0.262	0.206	0.00375632352353767	DC
MGAT1	3.54218030315758e-07	0.534705723917249	0.264	0.206	0.00638336312432028	DC
CALR	1.42546778208919e-06	0.531436785764883	0.32	0.273	0.0256883549010294	DC
CPA3	0	6.95219283068464	0.805	0.019	0	Mast
CTSG	0	6.66285604531089	0.691	0.012	0	Mast
KIT	0	5.38670670666203	0.72	0.017	0	Mast
CMA1	0	5.27714718785437	0.533	0.007	0	Mast
MS4A2	0	4.55040283549445	0.634	0.007	0	Mast
VWA5A	0	4.48367146885242	0.654	0.033	0	Mast
SLC18A2	0	4.47036731866486	0.638	0.007	0	Mast
HPGD	0	4.38735933185431	0.569	0.03	0	Mast
HDC	0	4.31681892280874	0.561	0.006	0	Mast
GATA2	0	4.03139659923963	0.565	0.011	0	Mast
MAOB	0	3.36197148040072	0.451	0.014	0	Mast
HPGDS	0	3.32183627092787	0.402	0.004	0	Mast
IL1RL1	0	3.16670555087912	0.337	0.004	0	Mast
SIGLEC6	0	3.14630532667076	0.382	0.008	0	Mast
RHEX	0	3.11732155438889	0.341	0.005	0	Mast
SLC45A3	0	2.89779457605034	0.325	0.006	0	Mast
RGS13	0	2.51646104142836	0.264	0.004	0	Mast
CD69	5.26303937400828e-293	3.10955305736007	0.35	0.019	9.48452325590032e-289	Mast
RGS2	2.78610392686111e-179	3.12450854923254	0.341	0.03	5.02083788659641e-175	Mast
FCER1A	1.7753173532537e-171	1.93957815538605	0.398	0.039	3.19929940229849e-167	Mast
CAVIN2	3.19611598921415e-170	2.76913366239627	0.337	0.03	5.75972062416282e-166	Mast
SAMSN1	3.46954742438542e-165	2.64813814822586	0.35	0.033	6.25247141348497e-161	Mast
RAB27B	7.5661497281874e-157	2.59589286350855	0.317	0.029	1.36349584251665e-152	Mast
BTK	3.55858837131782e-149	2.5195399850966	0.329	0.033	6.41293210395184e-145	Mast
ALOX5	4.10987975084182e-147	2.9341290905622	0.492	0.075	7.40641429899204e-143	Mast
HS6ST1	6.89441808525824e-145	2.66686857272535	0.39	0.048	1.24244308314439e-140	Mast
ATP6V0A2	7.02795442067769e-118	2.51871966583769	0.358	0.048	1.26650766615033e-113	Mast
RGS1	1.08411961166492e-107	2.5950561938729	0.317	0.041	1.95369195218135e-103	Mast
SRGN	7.16016200298442e-107	2.70229210281647	0.78	0.291	1.29033279455782e-102	Mast
ADRB2	7.35382339584577e-101	2.37651077443275	0.285	0.035	1.32523251416537e-96	Mast
CLU	1.32553430127177e-94	1.92421228655145	0.61	0.154	2.38874536432185e-90	Mast
ACSL4	2.94742245425386e-90	2.51306116394067	0.374	0.066	5.31155000481089e-86	Mast
ARHGEF6	7.78314478933997e-90	2.28365804252859	0.305	0.044	1.40260052248696e-85	Mast
LAPTM5	5.7565226677646e-83	1.8659487400807	0.813	0.337	1.03738294995786e-78	Mast
RAC2	1.09244031445158e-82	2.34048145938223	0.663	0.234	1.96868669067319e-78	Mast
PTGS1	2.35919720551957e-79	2.38702626083427	0.362	0.069	4.25150928406681e-75	Mast
VIM	9.37002554994347e-79	1.75688953945545	0.947	0.598	1.68857230435531e-74	Mast
LAT	2.12344300079831e-77	2.03883211578162	0.256	0.036	3.82665663173863e-73	Mast
CAPG	1.58568409134486e-68	2.23107386306118	0.545	0.175	2.85756130101257e-64	Mast
S100A4	1.34961456609728e-63	2.0651334858937	0.537	0.175	2.43214040956391e-59	Mast
CD82	1.09319662777889e-62	2.24026065625572	0.512	0.167	1.97004964292034e-58	Mast
FOXP1	5.19534016384452e-62	2.15806952954983	0.37	0.087	9.36252250926421e-58	Mast
BMP2K	5.23070373107127e-62	2.2632843565596	0.325	0.069	9.42625119376354e-58	Mast
LCP2	3.6479045804484e-57	1.8227974008204	0.419	0.114	6.57388884442606e-53	Mast
ARHGDIB	2.64951383071743e-56	1.83458203095548	0.602	0.239	4.77468887433589e-52	Mast
BACE2	8.01013416014632e-51	1.97849596262794	0.256	0.051	1.44350627699997e-46	Mast
IKZF1	1.9836555748116e-43	1.93818468047153	0.411	0.137	3.57474571136798e-39	Mast
EMILIN2	2.54255098798925e-43	1.69223573870821	0.289	0.07	4.58193113545543e-39	Mast
CPM	3.85000603879477e-43	2.1617348863967	0.252	0.056	6.93809588251206e-39	Mast
LPCAT2	6.24654312687473e-41	1.91423546138751	0.305	0.083	1.1256895368941e-36	Mast
AHR	2.98896738132858e-40	2.00156045456212	0.508	0.221	5.38641811789223e-36	Mast
CTSD	4.08204244391958e-40	1.63772588342475	0.553	0.252	7.35624868818747e-36	Mast
ALOX5AP	2.28297065663314e-39	1.67733580366032	0.252	0.059	4.11414142031859e-35	Mast
CD9	3.90813637840389e-34	1.4735730882601	0.618	0.335	7.04285256752166e-30	Mast
FCER1G	6.853594468931e-31	1.61899681082334	0.301	0.095	1.23508625924606e-26	Mast
EGR1	2.18984822481088e-30	2.14769749577223	0.423	0.186	3.94632548593168e-26	Mast
TXNIP	5.68279652359257e-30	1.43885152692263	0.577	0.325	1.02409676151662e-25	Mast
CD44	8.75680071144483e-30	1.36049301381242	0.606	0.352	1.57806305620947e-25	Mast
RASSF5	7.35116590942201e-28	1.59584012939684	0.252	0.076	1.32475360853694e-23	Mast
ESYT1	7.41116328871772e-28	1.75111741105608	0.329	0.124	1.33556573625982e-23	Mast
MBOAT7	2.19814165652235e-25	1.68401313757692	0.264	0.089	3.96127107921893e-21	Mast
GLUL	2.64178510712567e-25	1.02230783418972	0.593	0.341	4.76076094155116e-21	Mast
SERPINB1	4.65734788415695e-24	1.69748488010549	0.37	0.162	8.39300662203924e-20	Mast
SH3BGRL3	1.7136601500637e-23	1.07561488378853	0.691	0.511	3.0881869564298e-19	Mast
FXYD5	5.77453521026497e-22	1.40069277350718	0.463	0.256	1.04062899024185e-17	Mast
CD37	8.17492116864519e-21	1.37514302141893	0.256	0.092	1.47320254380155e-16	Mast
NIBAN2	1.06076838554187e-20	1.28770561005445	0.411	0.206	1.91161070758501e-16	Mast
TSC22D3	2.34524352035376e-20	1.56880845922375	0.423	0.228	4.22636334802952e-16	Mast
IER3	3.2163945015063e-20	1.3908299393686	0.264	0.1	5.79626453116451e-16	Mast
S100A6	1.02635383754841e-19	0.999945293020168	0.675	0.517	1.84959225064599e-15	Mast
AHNAK	3.44201491414736e-19	1.07275	0.659	0.512	6.20285507678496e-15	Mast
LCP1	2.97667485049117e-18	0.986025207342266	0.447	0.236	5.36426574807014e-14	Mast
ZFP36L2	6.27043536224435e-18	1.19447533209005	0.553	0.375	1.12999515663006e-13	Mast
CD52	2.90226175607509e-17	1.28747889089222	0.256	0.102	5.23016591062293e-13	Mast
ZEB2	3.39293021764104e-17	1.36518205379286	0.28	0.12	6.11439954521092e-13	Mast
SQSTM1	1.02549941275955e-16	1.32230093700719	0.5	0.339	1.84805249173399e-12	Mast
CD63	4.93878293298406e-15	1.31590357462431	0.366	0.204	8.90018072353058e-11	Mast
LGALS3	1.05339137305875e-14	1.17246499574082	0.427	0.265	1.89831659338917e-10	Mast
EMP3	1.12676709912467e-14	1.33046045929889	0.407	0.246	2.03054698933257e-10	Mast
CELF2	2.9283746615305e-14	1.32065539992043	0.264	0.122	5.27722397754412e-10	Mast
TIMP1	5.44075536879944e-14	0.526005920210403	0.5	0.315	9.80478525011346e-10	Mast
SLC1A5	2.49623868512088e-10	1.33751129550334	0.26	0.143	4.49847173445634e-06	Mast
GNS	1.24533598429128e-09	1.07080364212538	0.358	0.228	2.24421997729131e-05	Mast
BHLHE40	1.20554008743168e-08	1.16050823349259	0.256	0.147	0.000217250379156063	Mast
B2M	2.02008463690153e-08	0.540596495621508	0.785	0.739	0.000364039452416024	Mast
IER2	7.13246218818302e-08	1.34612075170828	0.268	0.168	0.00128534101093246	Mast
SYNGR2	1.17212121356489e-07	0.737878622312981	0.5	0.417	0.00211227963896529	Mast
TYROBP	6.79118476810018e-07	0.59649862629266	0.252	0.145	0.0122383940705933	Mast
TPP1	1.03035299478387e-06	0.829557469357009	0.346	0.247	0.0185679913190001	Mast
DDIT4	1.46526205001105e-06	0.935734513155721	0.329	0.236	0.0264054874032491	Mast
FOS	1.93381328167619e-06	0.613525874034631	0.484	0.371	0.0348492491490866	Mast
TRAC	0	3.34100277985396	0.689	0.127	0	T/NK cell
TRBC2	0	3.24393007983638	0.67	0.145	0	T/NK cell
CORO1A	0	2.70814572104915	0.608	0.127	0	T/NK cell
RAC2	0	2.5633710268397	0.693	0.215	0	T/NK cell
ETS1	0	2.55632527379381	0.622	0.176	0	T/NK cell
TRBC1	0	2.48267767823825	0.284	0.049	0	T/NK cell
CD3D	0	2.42269272125167	0.37	0.055	0	T/NK cell
IL32	0	2.29503082800258	0.656	0.283	0	T/NK cell
LTB	0	2.27754	0.366	0.084	0	T/NK cell
CD52	0	2.2500449779932	0.424	0.088	0	T/NK cell
IL2RB	0	2.24572829574664	0.323	0.049	0	T/NK cell
ARHGDIB	0	2.17623805041113	0.656	0.222	0	T/NK cell
IKZF1	0	2.13927046928806	0.469	0.123	0	T/NK cell
CD6	0	2.10675116253854	0.28	0.038	0	T/NK cell
CD5	0	2.10021962077857	0.257	0.035	0	T/NK cell
LCP1	0	2.08910556416363	0.693	0.216	0	T/NK cell
SELL	0	2.04503633675727	0.317	0.072	0	T/NK cell
CD3E	0	2.02255489828749	0.266	0.037	0	T/NK cell
SEPTIN1	0	1.90972431870287	0.277	0.054	0	T/NK cell
TMSB4X	0	1.55184298455336	0.971	0.743	0	T/NK cell
ACTB	0	1.54146218749281	0.888	0.62	0	T/NK cell
LAPTM5	0	1.33960878192827	0.711	0.322	0	T/NK cell
PFN1	1.76349439706313e-300	1.69481483171856	0.713	0.414	3.17799325294747e-296	T/NK cell
ITGAL	5.70167283652789e-290	1.83331120065859	0.264	0.054	1.02749846187069e-285	T/NK cell
CRIP1	2.56209120427665e-276	1.79691479142726	0.659	0.351	4.61714455922694e-272	T/NK cell
CXCR4	1.78274985753206e-271	1.85331231049818	0.529	0.216	3.21269351825852e-267	T/NK cell
IL2RG	2.00641359676951e-269	1.88170227432313	0.379	0.116	3.61575794273833e-265	T/NK cell
AKNA	2.21792443049034e-267	1.82119169861868	0.345	0.097	3.99692161618665e-263	T/NK cell
SRGN	1.88122887565004e-262	1.50746103677862	0.605	0.279	3.39016255680893e-258	T/NK cell
COTL1	8.24498857299581e-241	1.64426520746685	0.459	0.176	1.48582939073958e-236	T/NK cell
RUNX3	2.1319058501807e-240	1.73265268472153	0.298	0.079	3.84190753261063e-236	T/NK cell
CCL5	1.12977809708686e-231	2.27110158718226	0.367	0.12	2.03597310876023e-227	T/NK cell
B2M	2.98270118687969e-229	1.03132260426541	0.878	0.733	5.37512580887589e-225	T/NK cell
HCLS1	1.19203906067286e-217	1.61204826386069	0.42	0.158	2.14817359123856e-213	T/NK cell
HIST1H1D	8.74426793149839e-211	2.08745964041332	0.338	0.112	1.57580452393532e-206	T/NK cell
TOP2A	3.70828177621268e-201	1.78955225037425	0.264	0.072	6.68269458891287e-197	T/NK cell
FMNL1	7.00861937746673e-195	1.54960849297025	0.298	0.091	1.26302329801328e-190	T/NK cell
BTG1	3.09928987888973e-191	1.74687983838852	0.494	0.242	5.58523029074718e-187	T/NK cell
S100A4	3.9436139661545e-191	1.65510142220179	0.413	0.167	7.10678672840702e-187	T/NK cell
SLA	1.74139287310482e-188	1.55926624259854	0.256	0.071	3.13816409662219e-184	T/NK cell
EVL	1.64127570997756e-187	1.68713873849982	0.292	0.091	2.95774295695057e-183	T/NK cell
SH3BGRL3	6.32610129095057e-185	1.16119489842829	0.732	0.502	1.1400267136422e-180	T/NK cell
TNFRSF1B	7.96026575892495e-184	1.6458940070297	0.307	0.099	1.43451949241586e-179	T/NK cell
HIST1H1B	1.25211393539876e-183	2.75689496154247	0.373	0.148	2.2564345229821e-179	T/NK cell
LSP1	9.78700699098723e-183	1.40696617724807	0.473	0.218	1.76371652984581e-178	T/NK cell
LIMD2	1.85146965558031e-181	1.58020135334907	0.255	0.072	3.33653346632127e-177	T/NK cell
IL7R	9.45145496815881e-181	1.99472702827672	0.262	0.077	1.7032466998119e-176	T/NK cell
LCP2	1.9691137683215e-172	1.3961352328741	0.315	0.106	3.54853992189218e-168	T/NK cell
WIPF1	1.03399108314372e-170	1.59249186270803	0.378	0.154	1.86335533093329e-166	T/NK cell
RESF1	7.66578754114942e-169	1.76209326754678	0.319	0.116	1.38145157279054e-164	T/NK cell
ARHGEF1	1.77044550831024e-160	1.58051554272457	0.307	0.11	3.19051985052589e-156	T/NK cell
FYB1	7.78360886803143e-155	1.48617833993017	0.258	0.082	1.40268415410794e-150	T/NK cell
HIST1H2BH	5.15551161908e-153	2.00706341884837	0.25	0.08	9.29074748874406e-149	T/NK cell
TMSB10	5.7188611502626e-148	0.916264440060088	0.79	0.609	1.03059596788882e-143	T/NK cell
UCP2	9.84236622131831e-143	1.41925504685674	0.31	0.117	1.77369281674377e-138	T/NK cell
ATP2A3	2.14939668791331e-142	1.52621125112676	0.265	0.092	3.87342777128857e-138	T/NK cell
HIST1H1C	4.30831556655758e-138	2.24143772927525	0.447	0.248	7.76401548249341e-134	T/NK cell
SELPLG	3.55657843638976e-137	1.40130857857389	0.281	0.102	6.409310000218e-133	T/NK cell
ANXA6	4.17630849884949e-136	1.42177529656719	0.391	0.184	7.52612554577666e-132	T/NK cell
ADGRE5	2.7853393140056e-134	1.44999125454214	0.301	0.117	5.01945997776949e-130	T/NK cell
FXYD5	1.31354410392093e-130	1.31724557784854	0.459	0.247	2.36713782967591e-126	T/NK cell
SUN2	2.50416279013835e-130	1.53734532599792	0.341	0.152	4.51275176410833e-126	T/NK cell
CELF2	6.16777705043793e-129	1.39619607376461	0.294	0.115	1.11149510225942e-124	T/NK cell
CYTIP	1.24858023454607e-116	1.42143976383752	0.27	0.106	2.25006644067548e-112	T/NK cell
VIM	1.28365275882356e-116	0.719318283464955	0.794	0.591	2.31327063667595e-112	T/NK cell
FNBP1	1.72588672600096e-112	1.32295411154337	0.26	0.101	3.11022046892633e-108	T/NK cell
PPP1R18	9.08273001886404e-108	1.27282945347158	0.343	0.163	1.63679877669949e-103	T/NK cell
SEPTIN9	1.28091101673582e-96	1.30952381027829	0.381	0.208	2.30832974325961e-92	T/NK cell
TUBB	1.07826560806366e-92	1.42909135065626	0.263	0.116	1.94314245229153e-88	T/NK cell
CD4	2.17553403855835e-92	0.976537510421004	0.352	0.169	3.920529890886e-88	T/NK cell
CYBA	7.24531842554316e-92	0.72890551856875	0.656	0.489	1.30567883346713e-87	T/NK cell
GRK2	1.60664411142768e-88	1.22018392655829	0.258	0.113	2.89533335320382e-84	T/NK cell
CNN2	1.91821229691228e-87	1.21121764154528	0.42	0.255	3.45681038026562e-83	T/NK cell
DIAPH1	1.42876055049351e-86	1.31011869933152	0.261	0.118	2.57476938804435e-82	T/NK cell
HNRNPA2B1	1.41273615695858e-79	1.09350609651371	0.463	0.314	2.54589182845506e-75	T/NK cell
EVI2B	5.62451492496072e-79	1.22228428921562	0.292	0.146	1.01359383462717e-74	T/NK cell
CFL1	4.69036836583834e-75	1.04857747005675	0.455	0.31	8.45251283207728e-71	T/NK cell
ZFP36L2	3.45467991899565e-73	1.12062447688868	0.507	0.37	6.22567868202206e-69	T/NK cell
RNF213	1.13779479132865e-72	1.23662377787659	0.257	0.124	2.05041999345335e-68	T/NK cell
PSMB9	3.16383911956386e-72	1.11442928260399	0.318	0.173	5.70155447736603e-68	T/NK cell
EMP3	4.91514287965506e-66	1.09238533133071	0.382	0.241	8.85757898342639e-62	T/NK cell
OAZ1	1.29834204810043e-64	0.660271629078963	0.681	0.629	2.33974220488179e-60	T/NK cell
MSN	3.64172881673684e-63	0.922761380163092	0.455	0.314	6.56275950064146e-59	T/NK cell
FLNA	9.34756148778596e-61	0.908978743056486	0.433	0.292	1.68452405571391e-56	T/NK cell
ARPC1B	1.12480096472684e-60	0.969221804872468	0.353	0.214	2.02700381853424e-56	T/NK cell
PSMB10	2.68706124524084e-60	1.08825677459764	0.331	0.198	4.84235307004852e-56	T/NK cell
TAP1	1.05958924774239e-56	0.938358991078311	0.45	0.326	1.90948578335655e-52	T/NK cell
TXNIP	8.0503472711545e-53	1.22912702044875	0.436	0.322	1.45075308173475e-48	T/NK cell
MYL6	1.78956009249408e-52	0.725538675835867	0.6	0.525	3.22496624268357e-48	T/NK cell
EFHD2	3.42377777937115e-50	0.921297051004425	0.316	0.193	6.16998993620476e-46	T/NK cell
HNRNPF	1.77132961401916e-43	0.91597805562286	0.357	0.247	3.19211309742393e-39	T/NK cell
MYH9	6.23844097479838e-38	0.921284639545439	0.3	0.199	1.12422944806842e-33	T/NK cell
WNK1	1.01692593034808e-37	0.995540480450643	0.254	0.157	1.83260221908027e-33	T/NK cell
TAPBP	2.73113645503773e-37	0.729127907657543	0.506	0.437	4.92178100562349e-33	T/NK cell
PSMB8	4.94983175911549e-37	0.926955538559641	0.269	0.171	8.92009181310202e-33	T/NK cell
PPP1CA	3.01742892614396e-35	0.954280941561612	0.286	0.193	5.43770866780403e-31	T/NK cell
GNAI2	7.78704429370738e-33	0.818530344503219	0.266	0.172	1.40330325216901e-28	T/NK cell
ACTG1	9.7718440400582e-33	0.867995206596895	0.309	0.216	1.76098401445889e-28	T/NK cell
ZYX	6.78004563001534e-32	0.852483196399406	0.324	0.23	1.22183202298506e-27	T/NK cell
TLN1	1.36894828416008e-31	0.817713475330824	0.272	0.179	2.46698170288489e-27	T/NK cell
ATP2B4	2.82189770768199e-31	0.967408703958957	0.263	0.175	5.08534185901372e-27	T/NK cell
CCND2	2.93652168284232e-31	0.972710541349971	0.259	0.172	5.29190572465015e-27	T/NK cell
PSME1	1.98107455099848e-29	0.787183935302369	0.383	0.305	3.57009444835436e-25	T/NK cell
UBA52	6.13321075891167e-28	0.730278486960399	0.428	0.364	1.10526591086347e-23	T/NK cell
CD99	1.27574506409846e-26	0.723347132831508	0.42	0.347	2.29902018001183e-22	T/NK cell
EHBP1L1	1.81530976587466e-25	0.61057555270381	0.415	0.338	3.27136972908273e-21	T/NK cell
IFI16	2.03318859016457e-25	0.815603832796097	0.302	0.223	3.66400915833558e-21	T/NK cell
HNRNPUL1	3.52146605240172e-25	0.823131049797304	0.31	0.234	6.34603397303314e-21	T/NK cell
CMTM3	8.54556311762584e-25	0.710691196873318	0.259	0.176	1.53999592942735e-20	T/NK cell
HNRNPL	6.23979025515271e-23	0.783139035898857	0.295	0.224	1.12447260188107e-18	T/NK cell
DAZAP2	4.17331099376598e-18	0.739019765501462	0.307	0.246	7.52072374186567e-14	T/NK cell
M6PR	6.15548657477439e-17	0.674009124530381	0.264	0.201	1.10928023564009e-12	T/NK cell
TAP2	1.34915472232298e-16	0.634677388354672	0.318	0.259	2.43131172509824e-12	T/NK cell
ENO1	1.94012488809912e-16	0.565339016647257	0.369	0.311	3.49629906084343e-12	T/NK cell
CCNI	3.07944697540861e-16	0.723279558878348	0.294	0.238	5.54947139438386e-12	T/NK cell
TSC22D3	6.02164628950936e-16	0.753810245334963	0.286	0.227	1.08516087783248e-11	T/NK cell
RACK1	2.60060960655188e-15	0.717099305757263	0.33	0.284	4.68655857196714e-11	T/NK cell
DDIT4	4.07226492736716e-15	0.621029287616956	0.291	0.234	7.33862862560835e-11	T/NK cell
ATP5F1E	2.26398374012467e-14	0.691523384435584	0.263	0.21	4.07992509807866e-10	T/NK cell
GNB1	3.61675747586343e-14	0.596975730605694	0.339	0.294	6.51775864725349e-10	T/NK cell
JUND	2.5490332905307e-13	0.672506403325746	0.301	0.253	4.59361289286538e-09	T/NK cell
HSPA8	6.77801823438279e-13	0.600973602448309	0.318	0.272	1.22146666601812e-08	T/NK cell
EWSR1	2.06398743015485e-12	0.657552412761216	0.259	0.211	3.71951174788205e-08	T/NK cell
ARHGDIA	3.46179610584476e-12	0.65410417590232	0.25	0.202	6.23850276234284e-08	T/NK cell
SHISA5	4.74555409289017e-09	0.668342848591815	0.262	0.228	8.55196303079737e-05	T/NK cell
NDUFV2	8.3732132935695e-08	0.586269299399441	0.266	0.237	0.00150893676763416	T/NK cell
TAF10	2.71368601009477e-06	0.560269052146007	0.254	0.231	0.0489033355879179	T/NK cell
IGHA1	0	5.46206606994847	0.577	0.295	0	B/Plasma cell
IGHG1	0	5.25991897482481	0.8	0.336	0	B/Plasma cell
IGKC	0	5.10774669573645	0.894	0.54	0	B/Plasma cell
IGHG3	0	4.74519241861675	0.39	0.133	0	B/Plasma cell
IGLC1	0	4.25081914798093	0.271	0.061	0	B/Plasma cell
JCHAIN	0	4.21868818659072	0.594	0.063	0	B/Plasma cell
MZB1	0	3.57936577839425	0.779	0.047	0	B/Plasma cell
DERL3	0	3.19944182403857	0.699	0.051	0	B/Plasma cell
XBP1	0	3.01775560385502	0.854	0.178	0	B/Plasma cell
TXNDC5	0	2.77868678478942	0.765	0.17	0	B/Plasma cell
PIM2	0	2.43446575633451	0.56	0.062	0	B/Plasma cell
POU2AF1	0	2.41503771114853	0.537	0.035	0	B/Plasma cell
SSR4	0	2.37720054152837	0.71	0.143	0	B/Plasma cell
FKBP11	0	2.29127880149428	0.552	0.065	0	B/Plasma cell
TENT5C	0	2.14800313717548	0.44	0.025	0	B/Plasma cell
SEC11C	0	2.09379019420524	0.563	0.099	0	B/Plasma cell
CD79A	0	2.0854380699763	0.461	0.044	0	B/Plasma cell
ITM2C	0	1.87051651677843	0.709	0.196	0	B/Plasma cell
HERPUD1	0	1.7042215040546	0.502	0.116	0	B/Plasma cell
SEL1L3	0	1.66011346171733	0.459	0.073	0	B/Plasma cell
JSRP1	0	1.60203304171499	0.28	0.026	0	B/Plasma cell
FCRL5	0	1.58410053268729	0.284	0.014	0	B/Plasma cell
PDK1	0	1.56774427412248	0.341	0.042	0	B/Plasma cell
TXNDC11	0	1.49072859865124	0.349	0.054	0	B/Plasma cell
ST6GAL1	0	1.47717352562472	0.432	0.079	0	B/Plasma cell
BTG2	0	1.47706591633794	0.593	0.194	0	B/Plasma cell
SEL1L	0	1.40852734893068	0.53	0.159	0	B/Plasma cell
CD38	0	1.36022196589744	0.262	0.034	0	B/Plasma cell
UBE2J1	0	1.33194595054431	0.391	0.102	0	B/Plasma cell
ERLEC1	0	1.23182881904303	0.337	0.081	0	B/Plasma cell
ISG20	0	1.18083071597851	0.393	0.099	0	B/Plasma cell
DNAJB9	0	1.12512793016362	0.262	0.05	0	B/Plasma cell
PRDX4	0	1.09369678556537	0.265	0.055	0	B/Plasma cell
SDF2L1	0	1.00759747144023	0.289	0.09	0	B/Plasma cell
CLPTM1L	0	0.984167311008133	0.344	0.114	0	B/Plasma cell
PRDM1	0	0.923613082897718	0.347	0.108	0	B/Plasma cell
HSPA13	0	0.907415435732393	0.25	0.064	0	B/Plasma cell
SYVN1	0	0.907342422989014	0.261	0.072	0	B/Plasma cell
CRELD2	0	0.860154863597839	0.29	0.102	0	B/Plasma cell
SPCS3	0	0.847359624084279	0.29	0.098	0	B/Plasma cell
MANF	0	0.845814154030786	0.327	0.136	0	B/Plasma cell
TXNDC15	0	0.803689631376717	0.298	0.101	0	B/Plasma cell
CYBA	0	0.734995628553957	0.781	0.411	0	B/Plasma cell
LMAN1	0	0.723761809079898	0.339	0.15	0	B/Plasma cell
SSR3	7.36551054663557e-289	0.617040283516802	0.278	0.115	1.3273386556092e-284	B/Plasma cell
MYDGF	2.06649712249634e-283	0.800734487890262	0.337	0.158	3.72403446445065e-279	B/Plasma cell
SPCS1	1.11384367201751e-280	0.684419692892174	0.254	0.103	2.00725768134276e-276	B/Plasma cell
DERL1	1.23218612576574e-237	0.597916446885694	0.338	0.169	2.22052261724244e-233	B/Plasma cell
EDEM1	1.29036094122768e-230	0.584342254753725	0.251	0.11	2.3253594521864e-226	B/Plasma cell
RABAC1	1.06146161527929e-209	0.58944169150548	0.366	0.197	1.91285997689481e-205	B/Plasma cell
CCND2	1.67331378116381e-208	0.71336748024963	0.287	0.142	3.01547876503531e-204	B/Plasma cell
RPN2	3.16678293517854e-181	0.507645251833056	0.311	0.165	5.70685952748524e-177	B/Plasma cell

## Sheet: TableS5-DEGs
Supplementary Table S5. DEGs of annotated major cell types in spatial transcriptomic data.
Gene	p_val	avg_log2FC	pct.1	pct.2	p_val_adj	Cell type
KRT16	0	3.60652400803096	0.999	0.827	0	Epithelial
SPRR1B	0	3.57079216070506	0.725	0.465	0	Epithelial
S100A8	0	3.49052806100153	0.994	0.87	0	Epithelial
SBSN	0	3.35256525874539	0.675	0.425	0	Epithelial
KRT17	0	3.23722320922371	0.957	0.644	0	Epithelial
SPRR2D	0	3.22138856100168	0.47	0.125	0	Epithelial
KRT14	0	3.17953757938045	0.998	0.776	0	Epithelial
S100A9	0	3.17544883926204	0.995	0.909	0	Epithelial
AMTN	0	3.1130066369874	0.303	0.046	0	Epithelial
KRTDAP	0	3.11185838146517	0.763	0.465	0	Epithelial
KRT6A	0	3.10358151554515	0.99	0.748	0	Epithelial
CSTA	0	3.09204392055836	0.737	0.454	0	Epithelial
KRT6C	0	3.08114435896774	0.718	0.365	0	Epithelial
SPRR2A	0	2.9703805192112	0.444	0.138	0	Epithelial
KRT5	0	2.88859331208119	0.968	0.771	0	Epithelial
SFN	0	2.87453088656884	0.998	0.685	0	Epithelial
SPINK5	0	2.83548815663477	0.491	0.149	0	Epithelial
PERP	0	2.75306187715215	0.998	0.719	0	Epithelial
RHCG	0	2.738	0.549	0.187	0	Epithelial
S100A2	0	2.72552917448662	0.952	0.693	0	Epithelial
MMP10	0	2.72430550746648	0.413	0.109	0	Epithelial
CALML3	0	2.6936313018099	0.933	0.441	0	Epithelial
KRT6B	0	2.67373374111835	0.887	0.413	0	Epithelial
DSP	0	2.63035462542036	0.986	0.639	0	Epithelial
SLURP2	0	2.61595439587595	0.455	0.153	0	Epithelial
AQP3	0	2.52476250948545	0.836	0.46	0	Epithelial
LY6D	0	2.51942540413861	0.768	0.309	0	Epithelial
CSTB	0	2.51148967062115	0.551	0.235	0	Epithelial
COL17A1	0	2.47594272475425	0.699	0.267	0	Epithelial
TACSTD2	0	2.45514428264832	0.951	0.409	0	Epithelial
GJB2	0	2.44144243855406	0.803	0.337	0	Epithelial
LCN2	0	2.39988	0.453	0.122	0	Epithelial
JUP	0	2.38198197259829	0.99	0.595	0	Epithelial
S100A14	0	2.34279452039542	0.873	0.33	0	Epithelial
IL1RN	0	2.32684727526177	0.529	0.17	0	Epithelial
LAMC2	0	2.29948871754239	0.422	0.109	0	Epithelial
IVL	0	2.27071708351259	0.536	0.109	0	Epithelial
SLPI	0	2.20832803244504	0.647	0.262	0	Epithelial
TRIM29	0	2.18263030417089	0.933	0.396	0	Epithelial
KLK12	0	2.16971068144773	0.359	0.078	0	Epithelial
MMP13	0	2.15175343704994	0.449	0.095	0	Epithelial
DSG3	0	2.14054575895518	0.8	0.213	0	Epithelial
TGM1	0	2.11385267235282	0.476	0.109	0	Epithelial
DSC2	0	2.1134460382062	0.683	0.221	0	Epithelial
KLK8	0	2.09811777840574	0.903	0.208	0	Epithelial
CD24	0	2.05257076107881	0.818	0.267	0	Epithelial
ISG15	0	2.04346646012017	0.659	0.35	0	Epithelial
CXCL10	0	2.02339638930409	0.533	0.185	0	Epithelial
FABP5	0	2.01927487193749	0.757	0.274	0	Epithelial
CLCA2	0	1.99187938135099	0.901	0.252	0	Epithelial
KLK10	0	1.98938488112486	0.611	0.099	0	Epithelial
CALML5	0	1.96833242853434	0.449	0.11	0	Epithelial
FXYD3	0	1.96475937112775	0.926	0.299	0	Epithelial
A2ML1	0	1.95004696424126	0.377	0.058	0	Epithelial
CDKN2B	0	1.92192337141983	0.793	0.254	0	Epithelial
LAMB3	0	1.90400283776325	0.428	0.084	0	Epithelial
PPL	0	1.89630815150761	0.52	0.167	0	Epithelial
GJB6	0	1.89080960664014	0.736	0.163	0	Epithelial
IFI6	0	1.86518955144462	0.817	0.925	0	Epithelial
TP63	0	1.8200967531961	0.664	0.151	0	Epithelial
DSG1	0	1.81595579315056	0.533	0.106	0	Epithelial
S100A16	0	1.79513616876402	0.861	0.52	0	Epithelial
CDH3	0	1.79192357435962	0.686	0.113	0	Epithelial
IFI27	0	1.79075605569869	0.877	0.655	0	Epithelial
ERO1A	0	1.7749522371692	0.659	0.289	0	Epithelial
SLC7A5	0	1.76935589408727	0.58	0.211	0	Epithelial
PKP1	0	1.76258829895865	0.765	0.154	0	Epithelial
DMKN	0	1.74279815148572	0.58	0.103	0	Epithelial
GBP6	0	1.73536851211897	0.595	0.103	0	Epithelial
KRT15	0	1.72941232248453	0.527	0.167	0	Epithelial
CRABP2	0	1.72726739934738	0.741	0.465	0	Epithelial
SERPINB3	0	1.71718827888492	0.477	0.081	0	Epithelial
LYPD3	0	1.69578258818775	0.586	0.091	0	Epithelial
PKP3	0	1.67635605887067	0.866	0.171	0	Epithelial
TMPRSS11D	0	1.66993729159839	0.555	0.068	0	Epithelial
KRT80	0	1.66465701520536	0.353	0.056	0	Epithelial
SERPINB13	0	1.65402799815773	0.454	0.069	0	Epithelial
GSTP1	0	1.60923374981501	0.997	0.941	0	Epithelial
DSC3	0	1.6032679825453	0.684	0.112	0	Epithelial
FAM83A	0	1.56696060851744	0.753	0.116	0	Epithelial
F3	0	1.56391390931338	0.703	0.38	0	Epithelial
LAMA3	0	1.55486551183812	0.491	0.147	0	Epithelial
IL36RN	0	1.53425877180116	0.322	0.045	0	Epithelial
CTNNBIP1	0	1.5184674043612	0.805	0.317	0	Epithelial
SPINT2	0	1.51789431877592	0.732	0.206	0	Epithelial
HSPB1	0	1.51666641735666	0.997	0.964	0	Epithelial
KLK7	0	1.50843258723602	0.397	0.056	0	Epithelial
KLK5	0	1.50059366121933	0.438	0.051	0	Epithelial
TUBA1C	0	1.48117842255252	0.719	0.185	0	Epithelial
COL7A1	0	1.48024055307625	0.704	0.253	0	Epithelial
S100A11	0	1.4647079566251	0.705	0.332	0	Epithelial
IFIT3	0	1.46271702075212	0.557	0.219	0	Epithelial
PDZK1IP1	0	1.43888876899844	0.592	0.069	0	Epithelial
SDC1	0	1.43872436726394	0.882	0.391	0	Epithelial
SCEL	0	1.43759425950428	0.37	0.061	0	Epithelial
GJA1	0	1.42271343897265	0.71	0.284	0	Epithelial
IFFO2	0	1.42264044868991	0.671	0.168	0	Epithelial
ZNF185	0	1.41035924494047	0.502	0.091	0	Epithelial
TNS4	0	1.40489263392235	0.659	0.113	0	Epithelial
FAM129B	0	1.40264079855414	0.747	0.263	0	Epithelial
SLC2A1	0	1.38724857883788	0.747	0.221	0	Epithelial
YWHAZ	0	1.36376073049506	0.768	0.439	0	Epithelial
PTHLH	0	1.36363331952373	0.421	0.099	0	Epithelial
NCCRP1	0	1.36265329208283	0.352	0.069	0	Epithelial
KLF5	0	1.36123270838364	0.703	0.121	0	Epithelial
EVPL	0	1.36028501537714	0.549	0.081	0	Epithelial
PPIF	0	1.35405930890292	0.586	0.172	0	Epithelial
CYSRT1	0	1.34172027185298	0.372	0.066	0	Epithelial
C19orf33	0	1.34138925213966	0.687	0.098	0	Epithelial
SDC4	0	1.34038998078103	0.761	0.274	0	Epithelial
KLK11	0	1.32734911417967	0.467	0.073	0	Epithelial
EPS8L1	0	1.32425547940496	0.366	0.073	0	Epithelial
CLTB	0	1.31426181241008	0.949	0.585	0	Epithelial
EPPK1	0	1.30202873296056	0.455	0.059	0	Epithelial
TMEM79	0	1.29876867191772	0.666	0.111	0	Epithelial
ALOX12B	0	1.2814480555301	0.315	0.031	0	Epithelial
PITX1	0	1.28115496810862	0.491	0.164	0	Epithelial
DHCR24	0	1.27541046331605	0.719	0.194	0	Epithelial
MPZL2	0	1.27461523908005	0.622	0.11	0	Epithelial
CERS3	0	1.26450982098011	0.686	0.082	0	Epithelial
TYMP	0	1.24190641833754	0.827	0.76	0	Epithelial
FAM83H	0	1.23836973323544	0.772	0.106	0	Epithelial
ALDH3B2	0	1.22956240503384	0.526	0.062	0	Epithelial
LAD1	0	1.22107865355683	0.738	0.106	0	Epithelial
SULT2B1	0	1.21724710231926	0.393	0.046	0	Epithelial
C6orf132	0	1.21563427537876	0.495	0.07	0	Epithelial
NDRG1	0	1.19961560713708	0.761	0.355	0	Epithelial
ITGA3	0	1.18739688560912	0.467	0.133	0	Epithelial
ELF3	0	1.18696648107072	0.371	0.054	0	Epithelial
TUBA4A	0	1.16650051283049	0.849	0.482	0	Epithelial
CLDN4	0	1.16491608037205	0.383	0.065	0	Epithelial
MX1	0	1.16357419955753	0.702	0.35	0	Epithelial
CITED4	0	1.14963505337706	0.745	0.177	0	Epithelial
OAS2	0	1.14148156814399	0.625	0.289	0	Epithelial
SERPINB5	0	1.12942675297185	0.594	0.063	0	Epithelial
CLDN1	0	1.1292189583431	0.563	0.083	0	Epithelial
UPP1	0	1.11196680054811	0.546	0.155	0	Epithelial
FAT2	0	1.10708631277431	0.551	0.109	0	Epithelial
CRYBG1	0	1.10502570071047	0.718	0.171	0	Epithelial
OAS3	0	1.10036194834254	0.672	0.268	0	Epithelial
TNFRSF12A	0	1.09931732046558	0.587	0.249	0	Epithelial
TNFSF10	0	1.09901867532482	0.73	0.346	0	Epithelial
SERPINB2	0	1.09885648703274	0.336	0.04	0	Epithelial
ESRP1	0	1.0964512582562	0.733	0.081	0	Epithelial
EZR	0	1.08928302426706	0.838	0.397	0	Epithelial
C2orf54	0	1.0850387254537	0.396	0.046	0	Epithelial
RAB25	0	1.08196430827065	0.429	0.057	0	Epithelial
HEPHL1	0	1.08051239966631	0.314	0.033	0	Epithelial
SDR16C5	0	1.07749727833773	0.538	0.053	0	Epithelial
C10orf99	0	1.0716191692491	0.44	0.055	0	Epithelial
PPP2R2C	0	1.07093049896108	0.675	0.078	0	Epithelial
ANXA2	0	1.06329574974174	0.918	0.81	0	Epithelial
BST2	0	1.05021310812862	0.738	0.577	0	Epithelial
BNIPL	0	1.05004140358196	0.481	0.064	0	Epithelial
S100A10	0	1.04948651059874	0.789	0.579	0	Epithelial
BPGM	0	1.04613354964039	0.557	0.186	0	Epithelial
ENO1	0	1.0394409046131	0.844	0.557	0	Epithelial
DDR1	0	1.02888430158402	0.645	0.134	0	Epithelial
JAG1	0	1.02531491455859	0.797	0.456	0	Epithelial
SPINT1	0	1.01834644581244	0.613	0.073	0	Epithelial
EHF	0	1.01677662714931	0.458	0.064	0	Epithelial
AGRN	0	1.01340183350188	0.648	0.336	0	Epithelial
NECTIN1	0	1.01176636208261	0.587	0.091	0	Epithelial
SAMD9	0	1.00987876503797	0.485	0.102	0	Epithelial
CD44	0	1.0070611727775	0.902	0.817	0	Epithelial
RAPGEFL1	0	1.00533211529611	0.532	0.08	0	Epithelial
PTPRF	0	1.00343952334383	0.696	0.161	0	Epithelial
PPP1R14C	0	0.985839716995263	0.615	0.122	0	Epithelial
RHOD	0	0.980260325190117	0.636	0.101	0	Epithelial
EPS8L2	0	0.979488353198187	0.563	0.096	0	Epithelial
MCM4	0	0.979186794426734	0.521	0.17	0	Epithelial
MAL2	0	0.978063852606825	0.51	0.051	0	Epithelial
PRSS22	0	0.974108443453522	0.328	0.039	0	Epithelial
IFI44L	0	0.962281716863856	0.632	0.317	0	Epithelial
HES2	0	0.955434095662521	0.495	0.098	0	Epithelial
RAB10	0	0.947408712338417	0.739	0.341	0	Epithelial
TMPRSS11A	0	0.944679336294819	0.297	0.04	0	Epithelial
IFI44	0	0.940635004713278	0.71	0.419	0	Epithelial
BICDL2	0	0.938359047080436	0.438	0.066	0	Epithelial
GSDMC	0	0.934366666483014	0.582	0.061	0	Epithelial
F11R	0	0.92730447650851	0.683	0.14	0	Epithelial
LTB4R	0	0.920985948950521	0.603	0.161	0	Epithelial
TUFT1	0	0.919128383190053	0.62	0.079	0	Epithelial
CTSV	0	0.913605258335933	0.409	0.049	0	Epithelial
EFNB1	0	0.91158307943647	0.534	0.182	0	Epithelial
FGFR3	0	0.911348603482468	0.578	0.104	0	Epithelial
TMEM40	0	0.910940632896697	0.402	0.023	0	Epithelial
SOX15	0	0.906218675968031	0.612	0.097	0	Epithelial
PPP4R1	0	0.903380210775191	0.85	0.303	0	Epithelial
SLC7A1	0	0.898682723187556	0.523	0.146	0	Epithelial
CLDN7	0	0.897081525875382	0.365	0.074	0	Epithelial
HERC6	0	0.895213404480372	0.546	0.125	0	Epithelial
TMEM54	0	0.891659731206423	0.681	0.101	0	Epithelial
CTNND1	0	0.880615728645352	0.923	0.574	0	Epithelial
CAPN1	0	0.875025876481374	0.687	0.264	0	Epithelial
LY6K	0	0.871331566786504	0.509	0.088	0	Epithelial
SH3RF2	0	0.86679702742512	0.636	0.108	0	Epithelial
CCND1	0	0.861069521967628	0.749	0.473	0	Epithelial
ABCA12	0	0.860466922083135	0.38	0.076	0	Epithelial
PPP1R13L	0	0.858481101452778	0.692	0.096	0	Epithelial
CEACAM6	0	0.857329240088369	0.263	0.025	0	Epithelial
EGFR	0	0.854127238888756	0.649	0.208	0	Epithelial
MYC	0	0.850758631115143	0.795	0.489	0	Epithelial
SDCBP2	0	0.844232105838807	0.378	0.06	0	Epithelial
EIF6	0	0.844181043755601	0.688	0.235	0	Epithelial
PROM2	0	0.84020396155785	0.497	0.059	0	Epithelial
ITPKC	0	0.837100376256271	0.656	0.238	0	Epithelial
DUSP14	0	0.833069153486256	0.486	0.092	0	Epithelial
FAM83G	0	0.832029360007419	0.577	0.072	0	Epithelial
MDFI	0	0.829357663074197	0.629	0.125	0	Epithelial
CARHSP1	0	0.82642717441786	0.704	0.246	0	Epithelial
CDH1	0	0.819119832544567	0.49	0.038	0	Epithelial
KYNU	0	0.816907956940189	0.565	0.215	0	Epithelial
FSCN1	0	0.812463100675152	0.575	0.216	0	Epithelial
ARNTL2	0	0.811141569601583	0.481	0.085	0	Epithelial
IMPA2	0	0.809814736361346	0.665	0.235	0	Epithelial
BAIAP2	0	0.804144987368237	0.675	0.138	0	Epithelial
SLC9A3R1	0	0.792751926843544	0.59	0.209	0	Epithelial
MAPK13	0	0.791432620998025	0.499	0.152	0	Epithelial
SCO2	0	0.785203559775714	0.622	0.221	0	Epithelial
TUBB4B	0	0.785094718042246	0.569	0.148	0	Epithelial
BDH1	0	0.784041022772836	0.544	0.172	0	Epithelial
EPGN	0	0.782815182842184	0.34	0.049	0	Epithelial
IRF6	0	0.780325950040439	0.471	0.047	0	Epithelial
EIF4A1	0	0.780220480906356	0.978	0.871	0	Epithelial
EIF4A3	0	0.777778141076575	0.681	0.278	0	Epithelial
ZNF750	0	0.773857734565581	0.358	0.034	0	Epithelial
INAVA	0	0.76979928296425	0.613	0.067	0	Epithelial
IFIH1	0	0.768931099632485	0.534	0.191	0	Epithelial
ST14	0	0.768512448821138	0.546	0.092	0	Epithelial
HRAS	0	0.768361939721687	0.728	0.271	0	Epithelial
LDLR	0	0.766793117936498	0.419	0.105	0	Epithelial
PRSS3	0	0.756704225000174	0.277	0.029	0	Epithelial
DNAJB1	0	0.752984659072858	0.58	0.145	0	Epithelial
ADGRG1	0	0.749984115985988	0.582	0.135	0	Epithelial
GIPC1	0	0.749279429412707	0.594	0.128	0	Epithelial
CA2	0	0.749129081444347	0.386	0.085	0	Epithelial
TSPO	0	0.745612839037135	0.862	0.613	0	Epithelial
SLK	0	0.74205168766988	0.865	0.455	0	Epithelial
COL4A5	0	0.741686239542431	0.455	0.101	0	Epithelial
SCNN1A	0	0.737718892856713	0.351	0.046	0	Epithelial
PLIN3	0	0.735701041448476	0.634	0.242	0	Epithelial
CKAP4	0	0.735065937935933	0.688	0.289	0	Epithelial
MINK1	0	0.734125935859907	0.889	0.474	0	Epithelial
TAX1BP3	0	0.733093264123934	0.824	0.542	0	Epithelial
SOWAHC	0	0.732069843642433	0.527	0.092	0	Epithelial
TLDC1	0	0.731842975449344	0.589	0.124	0	Epithelial
KIAA1522	0	0.730849011113352	0.544	0.125	0	Epithelial
GLTP	0	0.728828596964514	0.336	0.044	0	Epithelial
EREG	0	0.728434613758998	0.327	0.053	0	Epithelial
NECTIN4	0	0.721938708695197	0.412	0.036	0	Epithelial
RAB5IF	0	0.718766599025281	0.702	0.233	0	Epithelial
TRIM16	0	0.714384780860965	0.54	0.104	0	Epithelial
CA12	0	0.713800357716885	0.498	0.129	0	Epithelial
PLS3	0	0.712310243681959	0.744	0.342	0	Epithelial
PTBP3	0	0.71226722441777	0.658	0.257	0	Epithelial
PMAIP1	0	0.709123328935822	0.4	0.09	0	Epithelial
SDR9C7	0	0.707788329323235	0.309	0.032	0	Epithelial
RBP1	0	0.70599465834804	0.449	0.081	0	Epithelial
GRHL3	0	0.703917432142622	0.358	0.037	0	Epithelial
ARHGEF4	0	0.701886237877553	0.549	0.107	0	Epithelial
SCD	0	0.700254277409001	0.486	0.119	0	Epithelial
GRHL1	0	0.695194906053312	0.342	0.041	0	Epithelial
VSNL1	0	0.693295322556575	0.432	0.047	0	Epithelial
AREG	0	0.688227681719554	0.389	0.058	0	Epithelial
RANGAP1	0	0.686283433000742	0.604	0.196	0	Epithelial
VAMP8	0	0.685954599400739	0.836	0.431	0	Epithelial
AJUBA	0	0.685286038616072	0.456	0.093	0	Epithelial
GM2A	0	0.682106467455052	0.543	0.131	0	Epithelial
ITGB6	0	0.680499700585661	0.455	0.116	0	Epithelial
TFAP2A	0	0.679166968940969	0.485	0.053	0	Epithelial
SERINC2	0	0.678306562134741	0.371	0.045	0	Epithelial
EIF3B	0	0.676738436011517	0.77	0.48	0	Epithelial
FASN	0	0.670286857755717	0.62	0.192	0	Epithelial
FGFBP1	0	0.669959280020003	0.317	0.032	0	Epithelial
SEMA4B	0	0.669525015396304	0.487	0.109	0	Epithelial
DHRS1	0	0.665951870029962	0.485	0.142	0	Epithelial
PYGL	0	0.664052825789686	0.533	0.174	0	Epithelial
DUSP7	0	0.662361519442998	0.553	0.175	0	Epithelial
DCBLD1	0	0.661955461617661	0.426	0.106	0	Epithelial
VAV3	0	0.661717309236749	0.483	0.119	0	Epithelial
IRX3	0	0.660289403105872	0.451	0.125	0	Epithelial
SQOR	0	0.65384402172488	0.597	0.205	0	Epithelial
PTK6	0	0.651892728983854	0.44	0.061	0	Epithelial
PTPRZ1	0	0.651470846613713	0.483	0.06	0	Epithelial
LSR	0	0.650427574498077	0.558	0.157	0	Epithelial
DDX60	0	0.643199624275513	0.474	0.142	0	Epithelial
STK24	0	0.639363430656069	0.856	0.511	0	Epithelial
PLP2	0	0.638070858309381	0.571	0.193	0	Epithelial
ESRP2	0	0.637378579392286	0.434	0.048	0	Epithelial
SGK1	0	0.636093513255648	0.789	0.411	0	Epithelial
PATJ	0	0.635616173739049	0.663	0.2	0	Epithelial
BICD2	0	0.635182049736945	0.509	0.114	0	Epithelial
TSTA3	0	0.634981360302513	0.535	0.137	0	Epithelial
ARF6	0	0.632087675616379	0.829	0.447	0	Epithelial
CDCP1	0	0.630196717255419	0.432	0.055	0	Epithelial
CRYBG2	0	0.630053623359393	0.391	0.045	0	Epithelial
TTC22	0	0.629715989026144	0.409	0.063	0	Epithelial
TENT5B	0	0.625535762841718	0.421	0.046	0	Epithelial
PLA2G4E	0	0.625532293421557	0.325	0.035	0	Epithelial
RIPK4	0	0.625204191887793	0.457	0.053	0	Epithelial
OCIAD2	0	0.624636044241769	0.451	0.103	0	Epithelial
FERMT1	0	0.622293994500854	0.459	0.058	0	Epithelial
ITGB8	0	0.622150301999163	0.544	0.16	0	Epithelial
TFCP2L1	0	0.621935003232427	0.416	0.09	0	Epithelial
SLC25A39	0	0.621374021570469	0.78	0.384	0	Epithelial
NOP16	0	0.620478041932468	0.635	0.241	0	Epithelial
IPPK	0	0.620076642401667	0.558	0.102	0	Epithelial
ITPR3	0	0.619143556467494	0.539	0.2	0	Epithelial
CDA	0	0.618021537316547	0.316	0.031	0	Epithelial
RHOV	0	0.617131102203593	0.459	0.07	0	Epithelial
ARPC5L	0	0.615842894095354	0.641	0.255	0	Epithelial
BRMS1	0	0.610294631874469	0.522	0.181	0	Epithelial
CERS4	0	0.609001229584742	0.464	0.092	0	Epithelial
IL20RB	0	0.605389751412598	0.456	0.053	0	Epithelial
IRX4	0	0.601205046242639	0.431	0.067	0	Epithelial
PGM2	0	0.60025037279484	0.528	0.136	0	Epithelial
RNF141	0	0.599407955935759	0.641	0.22	0	Epithelial
CAPG	0	0.597472039704098	0.701	0.301	0	Epithelial
FAM110C	0	0.596226643941657	0.443	0.079	0	Epithelial
ZNF385A	0	0.595126137086384	0.591	0.189	0	Epithelial
PRSS8	0	0.594971373081293	0.344	0.042	0	Epithelial
YWHAQ	0	0.592286923833905	0.649	0.246	0	Epithelial
ATP1B3	0	0.590394381169431	0.394	0.095	0	Epithelial
TMEM184A	0	0.58927662820438	0.34	0.026	0	Epithelial
ADK	0	0.587646933298617	0.687	0.256	0	Epithelial
XAF1	0	0.585267944611557	0.568	0.212	0	Epithelial
ARHGEF5	0	0.584082329345009	0.446	0.103	0	Epithelial
STAP2	0	0.581461980743567	0.488	0.074	0	Epithelial
PYCARD	0	0.58006303557453	0.615	0.237	0	Epithelial
PLEKHN1	0	0.579382606939964	0.397	0.068	0	Epithelial
SH3GL1	0	0.578398337012249	0.73	0.321	0	Epithelial
TXNDC17	0	0.572702548815159	0.474	0.103	0	Epithelial
ARHGAP23	0	0.566955691401665	0.663	0.273	0	Epithelial
GGH	0	0.56460528956907	0.457	0.078	0	Epithelial
TMBIM1	0	0.563471727841513	0.576	0.224	0	Epithelial
COX6A1	0	0.56066755350778	0.564	0.178	0	Epithelial
ACOT7	0	0.559771320477376	0.495	0.137	0	Epithelial
MAST4	0	0.559709328724051	0.625	0.239	0	Epithelial
DUOXA1	0	0.551772254208264	0.38	0.03	0	Epithelial
SYTL1	0	0.549296088100064	0.561	0.193	0	Epithelial
AHNAK2	0	0.544981508991973	0.482	0.115	0	Epithelial
HTATIP2	0	0.543071261000177	0.554	0.174	0	Epithelial
C1orf116	0	0.542031742813758	0.34	0.041	0	Epithelial
NDFIP2	0	0.541290928347433	0.483	0.1	0	Epithelial
PLEK2	0	0.540884844928917	0.309	0.032	0	Epithelial
SPTBN2	0	0.539292230308291	0.322	0.041	0	Epithelial
ALS2CL	0	0.538323764174161	0.416	0.095	0	Epithelial
NME1	0	0.535906076031428	0.494	0.155	0	Epithelial
SEMA3F	0	0.532516364235406	0.467	0.133	0	Epithelial
FAM83B	0	0.530966552342604	0.417	0.052	0	Epithelial
HMOX2	0	0.52359354945305	0.544	0.168	0	Epithelial
GNA15	0	0.517889281428204	0.452	0.064	0	Epithelial
SLC22A23	0	0.517682723071266	0.478	0.123	0	Epithelial
LIMK2	0	0.515771140072266	0.515	0.14	0	Epithelial
N4BP1	0	0.515221262675988	0.587	0.21	0	Epithelial
GNAI3	0	0.509336071853248	0.781	0.368	0	Epithelial
TMEM154	0	0.507366757753332	0.396	0.048	0	Epithelial
HOOK1	0	0.505204515673806	0.39	0.048	0	Epithelial
DNAJC5	0	0.503072337513263	0.628	0.247	0	Epithelial
ZBED2	0	0.502671928080517	0.372	0.065	0	Epithelial
PRRG4	0	0.501534342801297	0.422	0.062	0	Epithelial
DYNLL1	0	0.501121889408665	0.509	0.14	0	Epithelial
JPT1	5.49166128966855e-307	0.508940349203863	0.412	0.105	1.00047085375182e-302	Epithelial
GBP1	8.33457144140024e-307	0.726839500363169	0.517	0.181	1.5183922251943e-302	Epithelial
MXD1	1.87251857505452e-306	0.922392395885536	0.396	0.098	3.41135434003432e-302	Epithelial
KRT1	6.37865219818071e-306	2.49781500410001	0.529	0.204	1.16206285746456e-301	Epithelial
MBOAT2	6.74902304130599e-305	0.605398909747843	0.404	0.102	1.22953701766512e-300	Epithelial
COMTD1	4.51599623783098e-304	0.522240036540284	0.51	0.164	8.22724194608047e-300	Epithelial
ATP6V1D	1.59369044779058e-303	0.507758884789859	0.589	0.216	2.90338525778488e-299	Epithelial
KLK13	2.48048078410242e-303	2.85434658977088	0.483	0.188	4.51893989247779e-299	Epithelial
CD9	6.36567336900751e-303	0.873895603396706	0.779	0.537	1.15969837436579e-298	Epithelial
EBNA1BP2	6.78830381335942e-303	0.599270363019409	0.497	0.171	1.23669318871782e-298	Epithelial
LY6E	2.58937189011022e-302	1.10222574414398	0.837	0.72	4.7173177094028e-298	Epithelial
SLC7A8	2.85788580278305e-302	0.835384047850415	0.508	0.184	5.20649635551016e-298	Epithelial
SEM1	3.55837973764048e-302	0.623204715850763	0.69	0.351	6.48265620603342e-298	Epithelial
SPINK6	1.55513139889488e-300	1.08199676128082	0.277	0.036	2.8331383825067e-296	Epithelial
S100A7A	3.3258405536086e-300	1.04849129391255	0.276	0.034	6.05901632056416e-296	Epithelial
HDGF	1.88637324695334e-299	0.729074696097699	0.725	0.43	3.4365947812996e-295	Epithelial
IL36G	2.00941947920421e-299	0.970674292706334	0.254	0.024	3.66076040721423e-295	Epithelial
TK1	1.62102002706831e-297	0.580588464379932	0.325	0.06	2.95317428531305e-293	Epithelial
PNLIPRP3	2.59468747208003e-297	0.52761556424507	0.28	0.036	4.72700163663539e-293	Epithelial
HAS3	2.67208874445689e-297	0.70923387690674	0.3	0.045	4.86801127465156e-293	Epithelial
TUBB6	3.6183920566172e-297	0.601312867002952	0.815	0.475	6.59198664874522e-293	Epithelial
KRT75	1.09225811388942e-296	1.25732827703993	0.297	0.046	1.98987583188374e-292	Epithelial
DBNL	1.51670793503669e-296	0.550800084808072	0.84	0.487	2.76313851604985e-292	Epithelial
DRAP1	2.99545098123252e-293	0.564444168312966	0.852	0.603	5.45711259760941e-289	Epithelial
PPP1R14B	1.15106634384691e-292	0.511580029582539	0.502	0.171	2.0970126652203e-288	Epithelial
CWH43	3.68148451778325e-292	0.5097251354954	0.274	0.034	6.70692849449752e-288	Epithelial
PDLIM4	4.99455740022112e-292	0.694289872171542	0.458	0.153	9.09908467172284e-288	Epithelial
CCT6A	1.42307645196757e-291	0.612588318100464	0.59	0.262	2.59256068019452e-287	Epithelial
SH3BGRL3	2.42035112601931e-291	0.617579558740689	0.862	0.701	4.40939568138198e-287	Epithelial
ANXA3	3.91585159556623e-291	0.759215924844858	0.336	0.068	7.13389843680256e-287	Epithelial
TMEM45B	1.65897533998413e-290	0.563254183264925	0.283	0.04	3.02232127438309e-286	Epithelial
ID1	5.17736643696201e-290	0.789892740190431	0.728	0.394	9.43212617485739e-286	Epithelial
CNFN	3.65567066767828e-289	3.43976418793924	0.621	0.377	6.65990082237629e-285	Epithelial
DUOX2	2.22941004275656e-288	0.524472134718443	0.266	0.031	4.06153921589391e-284	Epithelial
PCDH7	3.79214355222121e-288	0.870987726526301	0.33	0.067	6.9085271234366e-284	Epithelial
KLK6	5.7404610361399e-287	2.21915279481501	0.358	0.088	1.04579719156397e-282	Epithelial
MYO6	7.20350242001203e-287	0.674568932845498	0.548	0.207	1.31233407087779e-282	Epithelial
H2AFJ	1.17365415589001e-286	0.596224949069748	0.607	0.254	2.13816314120042e-282	Epithelial
CXCL11	5.32984342590031e-285	1.31093151476957	0.34	0.074	9.70990875330519e-281	Epithelial
MTSS1	2.47814156020563e-284	0.627434335398851	0.607	0.259	4.51467829438261e-280	Epithelial
UBE2L6	4.56206533657843e-284	0.691588581022514	0.62	0.309	8.31117063017858e-280	Epithelial
GNB2	5.67754673604143e-283	0.564497649238318	0.843	0.639	1.03433546437203e-278	Epithelial
EPHA2	4.26552406862508e-282	0.67156271432196	0.355	0.083	7.77093174822117e-278	Epithelial
OVOL1	5.65511505802645e-282	0.584392488435066	0.258	0.03	1.03024886127126e-277	Epithelial
TAP1	6.25564989746674e-282	1.09043398300672	0.721	0.487	1.13965429832049e-277	Epithelial
KRT78	3.92584057074861e-281	2.61144182433781	0.374	0.101	7.15209635178981e-277	Epithelial
COL27A1	5.15794967292061e-281	0.675154429817401	0.452	0.144	9.39675271412676e-277	Epithelial
PI3	1.1554649747862e-279	3.06929036138133	0.536	0.239	2.10502609106551e-275	Epithelial
HOPX	3.43924187778059e-279	2.0851406524266	0.455	0.165	6.26561085294067e-275	Epithelial
OASL	6.92189671226353e-278	0.949828882679923	0.303	0.056	1.26103114304017e-273	Epithelial
TMEM45A	3.9080803389224e-277	0.987834195020434	0.402	0.118	7.11974076144884e-273	Epithelial
ADIPOR1	4.39149233815407e-277	0.603253988831912	0.639	0.307	8.00042074164908e-273	Epithelial
PA2G4	1.86771820363138e-275	0.603882095336709	0.749	0.467	3.40260902337565e-271	Epithelial
RAC1	6.17166375855857e-274	0.620956296214575	0.759	0.416	1.1243537035342e-269	Epithelial
FOSL1	3.45728961975429e-273	0.512819204361463	0.312	0.059	6.29849022926837e-269	Epithelial
CXCL9	1.86378034477633e-272	0.936384391446272	0.452	0.153	3.39543503211351e-268	Epithelial
ITGB4	5.9350461241269e-271	1.3858285200528	0.607	0.339	1.08124670289344e-266	Epithelial
AFDN	1.08882824507345e-270	0.621655504967155	0.545	0.215	1.98362729687481e-266	Epithelial
OAS1	1.5247174178986e-270	0.930634102471863	0.452	0.162	2.77773019192768e-266	Epithelial
TPX2	2.34230124470944e-269	0.547877895737074	0.371	0.096	4.26720440761167e-265	Epithelial
CLIC3	1.16959188992862e-268	1.29326030025427	0.345	0.086	2.13076250507196e-264	Epithelial
HSPH1	4.52065824745791e-268	0.52676082121018	0.398	0.115	8.23573519521882e-264	Epithelial
HIST1H1A	6.11562941951277e-268	0.536660898360769	0.352	0.084	1.11414536764684e-263	Epithelial
CD47	4.54172906282624e-266	0.606948291851701	0.719	0.406	8.27412200665685e-262	Epithelial
SLC3A2	4.66785498221326e-266	1.02184963831155	0.689	0.442	8.50389820659611e-262	Epithelial
LGALS3BP	7.90629457733434e-266	0.944832537996348	0.846	0.821	1.44036874609877e-261	Epithelial
FAM84A	2.04101319741908e-264	0.751533726589943	0.308	0.063	3.71831784305807e-260	Epithelial
SLURP1	1.14041220703684e-263	2.54650708449403	0.35	0.094	2.07760295877972e-259	Epithelial
TMEM134	1.23424205433902e-263	0.530906737609125	0.573	0.247	2.24854217459483e-259	Epithelial
EIF2S1	5.5322928469346e-263	0.603153733005415	0.576	0.265	1.00787311085455e-258	Epithelial
ZDHHC13	9.3360063031657e-263	0.57956684336334	0.447	0.145	1.70083362831073e-258	Epithelial
TUT7	1.20737050575054e-262	0.646452779189701	0.881	0.575	2.19958758737633e-258	Epithelial
ACTG1	2.92553767564198e-262	0.670449433915995	0.662	0.379	5.32974453748455e-258	Epithelial
KRT23	3.45172170180881e-261	1.08590029709449	0.255	0.036	6.28834659635529e-257	Epithelial
P4HB	1.21403138549178e-260	0.527165763504746	0.695	0.369	2.21172237808893e-256	Epithelial
KLF4	6.94970440401867e-260	0.696094007536701	0.813	0.608	1.26609714832412e-255	Epithelial
CDC20	2.0868028873382e-259	0.521192101671886	0.294	0.055	3.80173750015273e-255	Epithelial
KRT10	2.81132292239181e-259	2.36860953163951	0.616	0.35	5.1216681000134e-255	Epithelial
ATP1B1	3.43679691919083e-259	0.552518907008385	0.464	0.159	6.26115662738185e-255	Epithelial
IFIT1	1.97801325098469e-258	0.989754834937485	0.381	0.114	3.60354454064391e-254	Epithelial
STON2	1.09948646299576e-257	0.713011210814538	0.531	0.218	2.00304443828568e-253	Epithelial
CLIP1	2.85139827240434e-257	0.543932049609341	0.869	0.56	5.19467737266622e-253	Epithelial
ANXA1	7.29017812394861e-257	2.68371049358005	0.812	0.776	1.32812465062096e-252	Epithelial
PTPRK	3.09827177664991e-256	0.547021394849965	0.514	0.207	5.6444315227008e-252	Epithelial
WARS	2.79194728459347e-254	1.53591030260891	0.624	0.38	5.08636956307238e-250	Epithelial
S100A12	3.28364023771144e-253	0.710055458494905	0.266	0.043	5.98213578506271e-249	Epithelial
PLA2G4B	1.56242237370912e-252	0.530825979853904	0.339	0.083	2.84642108042327e-248	Epithelial
CLSTN1	6.79983522178053e-252	0.770982785190381	0.628	0.364	1.23879398070398e-247	Epithelial
PPIA	3.05876592252107e-250	0.572087369251584	0.513	0.218	5.57245975764889e-246	Epithelial
APOL1	6.2488888341713e-248	0.680838266700103	0.621	0.32	1.13842256780933e-243	Epithelial
HSPA2	4.17117049053598e-247	0.768659711286916	0.511	0.215	7.59903839965846e-243	Epithelial
NPEPPS	2.10464088009972e-246	0.545712338785805	0.659	0.33	3.83423475536568e-242	Epithelial
PHLDA1	2.4350019398635e-245	0.895768527574892	0.527	0.245	4.43608653404332e-241	Epithelial
ADM	3.63306923912848e-245	0.56060465828659	0.596	0.254	6.61872553984426e-241	Epithelial
CTTN	3.98231404961013e-245	0.613172788077504	0.869	0.646	7.25497973557973e-241	Epithelial
SNRPB	8.9528445474759e-245	0.757193897951648	0.659	0.406	1.63102921965916e-240	Epithelial
CCNB1	2.80461105573426e-243	0.52942977840049	0.326	0.079	5.10944042133667e-239	Epithelial
STAT1	5.41047972858337e-243	0.798483661667975	0.616	0.335	9.85681196953319e-239	Epithelial
VSIG10L	5.49711054061038e-240	0.794809821617182	0.257	0.044	1.0014635982884e-235	Epithelial
PRSS27	1.69145758214618e-239	1.33201301740627	0.294	0.065	3.08149742315391e-235	Epithelial
ROMO1	8.72538263569068e-239	0.518452651390721	0.719	0.404	1.58959020857013e-234	Epithelial
PTGFRN	8.91054028814807e-239	0.933984203458732	0.464	0.194	1.62332222969482e-234	Epithelial
TPM4	2.47206490449542e-236	0.542343022807181	0.618	0.303	4.50360784300976e-232	Epithelial
KPNA2	2.18145830628646e-235	0.511976441654949	0.335	0.088	3.97418074239267e-231	Epithelial
DDX58	4.12478873077435e-234	0.599744068512157	0.451	0.172	7.5145401097247e-230	Epithelial
TOP2A	2.05579257856388e-233	0.548588986690211	0.339	0.092	3.74524291962768e-229	Epithelial
RSAD2	1.70928158701612e-232	0.703388206158627	0.345	0.099	3.11396919522596e-228	Epithelial
DBI	5.13141588908248e-232	0.719035802671802	0.512	0.226	9.34841346673047e-228	Epithelial
TES	8.61340722103868e-232	0.780936761635196	0.55	0.267	1.56919052752883e-227	Epithelial
PAX9	1.57641808786488e-231	0.768539381915798	0.304	0.074	2.87191847247224e-227	Epithelial
ADH7	2.33985269837371e-231	0.875926120090492	0.25	0.042	4.26274364589722e-227	Epithelial
YKT6	3.34000341187349e-231	0.509192890398257	0.58	0.265	6.08481821575112e-227	Epithelial
LMNB2	5.73033150549772e-229	0.764814949902774	0.674	0.388	1.04395179367157e-224	Epithelial
ABLIM1	1.41113027935536e-228	0.599662099311978	0.513	0.222	2.5707971429296e-224	Epithelial
TMPRSS11E	3.39379131998227e-227	1.9383177473358	0.305	0.078	6.18280902674369e-223	Epithelial
MMP28	7.39257819051936e-227	0.55097347996639	0.383	0.124	1.34677989474882e-222	Epithelial
DTX3L	8.95943586313491e-224	0.603728364087383	0.553	0.268	1.63223002554592e-219	Epithelial
EPSTI1	9.93733209324902e-224	0.528706110909736	0.47	0.19	1.81038316074811e-219	Epithelial
PPDPF	4.23823627945377e-221	0.725525072978774	0.566	0.274	7.72121885390889e-217	Epithelial
SPRR2E	1.66696554336499e-220	3.41259297142879	0.373	0.132	3.03687782690234e-216	Epithelial
HIST1H1B	2.54187291841872e-219	0.815611389498812	0.564	0.291	4.63078408277523e-215	Epithelial
MCM7	3.8353808651144e-219	0.762252318211288	0.537	0.265	6.98729686006541e-215	Epithelial
CDK6	1.28955887466818e-218	0.540235174328365	0.348	0.106	2.3493183578705e-214	Epithelial
PYGB	3.75122298614659e-218	0.803391502593988	0.701	0.441	6.83397803616186e-214	Epithelial
ITGA6	1.26579847654475e-217	1.09103711712463	0.562	0.327	2.30603166456922e-213	Epithelial
CRCT1	2.33922680527281e-216	2.86147960235727	0.369	0.131	4.261603393846e-212	Epithelial
HSP90AA1	1.13059623503367e-214	0.741796882453424	0.67	0.445	2.05972022098434e-210	Epithelial
FAM213A	4.89339174679685e-213	0.596008466650592	0.58	0.287	8.9147810843145e-209	Epithelial
PSMB2	9.648512983394e-213	0.583196915288016	0.42	0.164	1.75776609531472e-208	Epithelial
PRKDC	1.42786163598116e-212	0.505081536517327	0.518	0.241	2.60127832843047e-208	Epithelial
SERPINE1	3.39929424313562e-212	1.1713768976438	0.441	0.196	6.19283425214448e-208	Epithelial
ZC3H12A	1.18177284123917e-209	0.507909943280469	0.441	0.166	2.15295376216953e-205	Epithelial
INHBA	7.45860459121031e-209	1.16463329034718	0.557	0.315	1.35880858442669e-204	Epithelial
BARX2	2.81581255508584e-207	0.720581243276451	0.341	0.105	5.12984731285539e-203	Epithelial
TNFRSF21	8.09406783253397e-205	0.681442297765822	0.442	0.194	1.47457727773104e-200	Epithelial
C12orf75	3.52346358296258e-204	0.594556873872741	0.353	0.118	6.41904595544122e-200	Epithelial
SH3GLB2	2.01244771839167e-203	0.572319237719818	0.613	0.312	3.66627725336595e-199	Epithelial
SPTSSA	6.92269207548257e-203	0.558144408473695	0.589	0.3	1.26117604231142e-198	Epithelial
PML	2.00532406552221e-202	0.549788827797468	0.589	0.317	3.65329938256836e-198	Epithelial
S100P	4.52466442875867e-202	1.13251714916279	0.264	0.061	8.24303365631255e-198	Epithelial
MMP1	2.72088805162195e-199	1.89310870464422	0.557	0.309	4.95691385244487e-195	Epithelial
C15orf48	2.88842335305393e-199	1.15445893847965	0.266	0.062	5.26212966459364e-195	Epithelial
SERPINB1	3.79097676465062e-197	1.51038723483352	0.664	0.452	6.9064014698405e-193	Epithelial
MYO1B	6.79866264096152e-194	0.590039757045706	0.509	0.255	1.23858035993037e-189	Epithelial
FAM162A	8.16385286802336e-194	0.550619196272888	0.505	0.235	1.48729071549649e-189	Epithelial
GBP5	1.86770941549868e-193	0.535905414485508	0.357	0.121	3.40259301315549e-189	Epithelial
MIF	8.00511048473174e-193	0.500953685357028	0.52	0.251	1.45837102810843e-188	Epithelial
MPZL3	3.15807891599904e-192	0.578917574267958	0.303	0.086	5.75338816916705e-188	Epithelial
RAP2B	1.49321987465957e-189	0.52868789033344	0.866	0.632	2.72034796765481e-185	Epithelial
SERPINE2	2.01535644072057e-189	0.56324054072105	0.338	0.115	3.67157636370474e-185	Epithelial
LCE3D	4.14100671235153e-188	3.15243618729453	0.336	0.117	7.54408602856201e-184	Epithelial
EIF2AK2	5.12665377606266e-188	0.538407156750385	0.518	0.259	9.33973784923096e-184	Epithelial
LGALSL	1.35634566505957e-184	1.0292041820326	0.375	0.145	2.47099053260553e-180	Epithelial
DEGS1	3.24615557222879e-183	0.797711698459285	0.46	0.22	5.91384622148642e-179	Epithelial
PGD	4.12815139603583e-181	0.817153125895918	0.561	0.289	7.52066621329808e-177	Epithelial
CDKN1A	4.34591851449943e-181	0.583042557504332	0.599	0.328	7.91739434971507e-177	Epithelial
ATP13A4	1.42568224419372e-180	0.5264585402687	0.256	0.063	2.59730791247212e-176	Epithelial
UGCG	9.94077523286206e-177	0.637916927419059	0.606	0.338	1.81101043192281e-172	Epithelial
SLC38A2	1.15874501441398e-176	0.692002026537057	0.788	0.731	2.1110016672594e-172	Epithelial
TNKS1BP1	3.37829502903421e-175	0.575303038993221	0.749	0.472	6.15457788389453e-171	Epithelial
CMPK2	2.46029460529872e-174	0.51789163370547	0.349	0.129	4.4821647119332e-170	Epithelial
ALDH3A1	3.50850083359588e-173	0.986600112544206	0.27	0.077	6.39178681864497e-169	Epithelial
EXT1	1.48272995191551e-172	0.636956222519496	0.469	0.238	2.70123742639967e-168	Epithelial
PLSCR1	4.18096721152135e-172	0.536363459206251	0.434	0.198	7.6168860659496e-168	Epithelial
PDLIM1	1.21495945461632e-171	0.559829288618134	0.432	0.199	2.21341313442001e-167	Epithelial
TAP2	6.64469210590761e-169	0.583900062267123	0.785	0.641	1.21053000785425e-164	Epithelial
MMP12	1.94586938154036e-167	0.846681013671689	0.263	0.075	3.54498483929022e-163	Epithelial
MUC21	1.04350258839567e-166	2.28042569009264	0.262	0.077	1.90105301553924e-162	Epithelial
TAGLN2	2.21844878452738e-166	0.722028644122715	0.626	0.42	4.04156999565199e-162	Epithelial
MALL	2.61008962495947e-164	0.500418178527611	0.283	0.088	4.75506127875115e-160	Epithelial
SPRR2G	4.03324241030539e-163	3.47927080679839	0.327	0.125	7.34776102309436e-159	Epithelial
CDC25B	6.54470444633876e-163	0.614197402878659	0.479	0.256	1.19231425603399e-158	Epithelial
ENAH	2.80225927574456e-162	0.542223472865279	0.497	0.266	5.10515594855143e-158	Epithelial
ZNF117	2.55868753879431e-161	0.50218828027909	0.305	0.103	4.66141695817547e-157	Epithelial
NFE2L2	8.42166379312699e-161	0.501589700354323	0.511	0.264	1.53425870983188e-156	Epithelial
LIMA1	5.60411082383811e-153	0.641579923219862	0.541	0.338	1.02095690988683e-148	Epithelial
CAV2	3.35595749387324e-152	0.87595829406622	0.54	0.327	6.11388336233827e-148	Epithelial
VEGFC	3.95216719611811e-151	0.940768846822979	0.379	0.184	7.20005819788797e-147	Epithelial
MAL	3.57449271371112e-150	3.16110447886693	0.389	0.203	6.51201082583892e-146	Epithelial
PDPN	1.02204417830626e-147	1.29429650952298	0.368	0.174	1.86196008403835e-143	Epithelial
IFI35	1.38529649249877e-145	0.78474521900859	0.56	0.358	2.52373315003425e-141	Epithelial
STAT2	2.3752978888475e-144	0.562385798272541	0.747	0.637	4.32731769390237e-140	Epithelial
PSMB8	5.9972017100859e-144	0.632110053118201	0.6	0.397	1.09257020754345e-139	Epithelial
PLAU	4.41360181712868e-140	0.864763274190047	0.49	0.289	8.04069979044504e-136	Epithelial
SLC16A1	7.91921806416335e-137	0.758165241973476	0.322	0.141	1.44272314692928e-132	Epithelial
CBX3	2.67809690148778e-135	0.501394234309986	0.595	0.371	4.87895693513044e-131	Epithelial
SPRR2F	7.26472526851708e-135	2.31996938882164	0.263	0.092	1.32348764941844e-130	Epithelial
THBD	6.7134816118376e-134	0.520360269646939	0.54	0.323	1.22306208004457e-129	Epithelial
TNC	2.25459638539346e-132	0.873631967781683	0.469	0.277	4.1074236949098e-128	Epithelial
PSMB9	1.95776787416218e-129	0.674169411510885	0.666	0.519	3.56666151314866e-125	Epithelial
PKM	2.19801904287993e-127	0.732920075318982	0.616	0.463	4.00435109231866e-123	Epithelial
TGM3	1.09475084763887e-125	3.45567011146649	0.353	0.185	1.99441709422849e-121	Epithelial
ANO1	2.12055662315238e-124	0.535216165030102	0.435	0.232	3.86323005605901e-120	Epithelial
DST	8.99688357078154e-122	0.797075581461036	0.607	0.473	1.63905224892498e-117	Epithelial
HERC5	6.72912672441339e-120	0.678023882822383	0.324	0.148	1.22591230665363e-115	Epithelial
CFL1	3.42537532116532e-119	0.726807047311813	0.719	0.619	6.24034876009898e-115	Epithelial
HSP90AB1	1.09860485315011e-118	0.656930171967986	0.581	0.409	2.00143832146888e-114	Epithelial
PRNP	4.88039097390138e-117	0.78577038817169	0.503	0.346	8.89109627625353e-113	Epithelial
PDCD4	3.64719624226218e-115	0.55740264401281	0.796	0.659	6.64446211415324e-111	Epithelial
FAM43A	6.36892776129279e-115	0.630316910294536	0.379	0.193	1.16029125955232e-110	Epithelial
NME2	4.30044792289072e-111	0.507262633825942	0.486	0.31	7.83455602592231e-107	Epithelial
TRIM22	3.99087944048201e-110	0.509716664472873	0.642	0.456	7.27058416467013e-106	Epithelial
ACTB	5.23946065536971e-110	0.553132646379927	0.862	0.8	9.54524942195253e-106	Epithelial
ACTN1	1.22795391124586e-98	0.771900226039686	0.586	0.443	2.2370864355077e-94	Epithelial
PFN1	2.75301728655451e-98	0.547858736500878	0.908	0.955	5.01544689264501e-94	Epithelial
ECM1	1.25462230750691e-94	1.29105054208271	0.474	0.306	2.2856709198161e-90	Epithelial
DKK3	8.3256214815686e-89	0.537581065241037	0.539	0.386	1.51676172151217e-84	Epithelial
DNASE1L3	1.40083105355044e-86	0.619027188694535	0.263	0.118	2.55203401335819e-82	Epithelial
CRNN	5.22223812688067e-85	3.95583905953677	0.39	0.263	9.5138734195512e-81	Epithelial
MT2A	2.44523835664049e-83	0.986388360141161	0.635	0.581	4.45473523812765e-79	Epithelial
PIM1	6.05797684647412e-80	0.541192865357366	0.605	0.418	1.10364222189066e-75	Epithelial
SPRR3	2.20379454047155e-78	3.86447645511895	0.417	0.313	4.01487289383107e-74	Epithelial
RARRES3	3.33635319055361e-73	0.61326910322251	0.294	0.164	6.07816824255057e-69	Epithelial
SULF2	3.79255061853343e-73	0.539203026894427	0.467	0.309	6.9092687168442e-69	Epithelial
NT5E	5.39563560289961e-73	0.501506757018896	0.278	0.152	9.82976894136252e-69	Epithelial
KRT4	1.92240071008117e-64	3.50517078095571	0.298	0.189	3.50222961362588e-60	Epithelial
LAPTM4B	4.1961576221386e-64	0.592293234332178	0.345	0.23	7.6445599560121e-60	Epithelial
IFI30	2.76259897576247e-56	0.615033180115525	0.396	0.275	5.03290281404406e-52	Epithelial
CCL5	7.58582931828155e-55	1.25452384750338	0.365	0.251	1.38198638520453e-50	Epithelial
EMP1	1.0037954792356e-41	1.70473766068822	0.481	0.412	1.82871460407141e-37	Epithelial
AIF1L	2.9951146189739e-40	0.813710729330664	0.259	0.168	5.45649981284665e-36	Epithelial
HSPA8	6.93584997280591e-37	0.620538805081363	0.592	0.557	1.26357314804578e-32	Epithelial
CXCL14	2.4191130891156e-36	1.00703245199413	0.676	0.672	4.40714022575081e-32	Epithelial
IGFBP6	3.84770974840066e-34	1.99066645730479	0.322	0.252	7.00975761963632e-30	Epithelial
TGFBI	3.92782373265639e-33	0.861968108085772	0.451	0.413	7.15570927615341e-29	Epithelial
KRT13	1.040561355868e-21	3.63825861144873	0.574	0.678	1.89569467812032e-17	Epithelial
GLUL	4.40384525313021e-17	0.623029095815981	0.603	0.506	8.02292528215261e-13	Epithelial
THBS1	2.33014284320234e-10	0.520305351601512	0.358	0.327	4.24505423174602e-06	Epithelial
CAV1	8.84902757915393e-09	1.03642940676704	0.489	0.532	0.000161211584437026	Epithelial
ACTA2	2.59885722327969e-257	2.34824512846119	0.834	0.292	4.73459808937093e-253	Endothelial
MYH11	7.82163743989415e-255	2.02312259148553	0.587	0.119	1.42494590879992e-250	Endothelial
SPARCL1	1.14064110864121e-242	1.66304265813404	0.853	0.317	2.07801997172255e-238	Endothelial
TAGLN	1.29450490310001e-225	2.61079057249941	0.922	0.5	2.3583290324676e-221	Endothelial
VWF	5.39461601092994e-222	1.51404975524357	0.779	0.262	9.82791144871217e-218	Endothelial
A2M	1.23555984371894e-221	1.6743138671429	0.945	0.528	2.25094292328716e-217	Endothelial
EPAS1	3.20488098455708e-221	1.47624175855434	0.878	0.416	5.83865217766609e-217	Endothelial
PECAM1	1.317444824775e-220	1.37624119797809	0.93	0.457	2.40012098177509e-216	Endothelial
MYL9	4.90183260701438e-216	2.29929756959481	0.878	0.42	8.93015864345879e-212	Endothelial
AQP1	1.41694745945898e-208	1.81213373724771	0.909	0.454	2.58139488164237e-204	Endothelial
NPDC1	4.84378208465109e-208	1.13187579805298	0.894	0.388	8.82440220181736e-204	Endothelial
ECSCR	2.78458156122299e-206	0.770839712265555	0.612	0.149	5.07295068823605e-202	Endothelial
IGFBP7	3.06027831112769e-201	1.69991118849387	0.931	0.584	5.57521502721243e-197	Endothelial
ENG	3.72060624747682e-201	1.36757980820387	0.806	0.327	6.77820046165327e-197	Endothelial
C11orf96	5.34748688947176e-190	1.36883307408961	0.693	0.224	9.74205161523966e-186	Endothelial
CD93	5.50053283288319e-190	0.891912749577332	0.698	0.219	1.00208707149466e-185	Endothelial
EGFL7	6.64383906874234e-188	1.02693366646315	0.842	0.343	1.21037460154348e-183	Endothelial
VIM	5.24597624465884e-183	1.18225644452849	1	0.912	9.55711952251947e-179	Endothelial
NR2F2	2.95045052520606e-182	0.917232536872713	0.775	0.28	5.3751307668204e-178	Endothelial
ACKR1	4.91095511424646e-181	1.22011774435535	0.648	0.199	8.9467780271342e-177	Endothelial
LMOD1	5.55000867305633e-181	1.22655022922152	0.537	0.132	1.0111005800574e-176	Endothelial
CLU	4.40746738186725e-179	1.45834541510681	0.853	0.371	8.02952407628576e-175	Endothelial
CCL14	2.56212444549152e-176	1.23220081095538	0.632	0.192	4.66767831479645e-172	Endothelial
CLEC14A	3.09602977544933e-174	0.712041027293868	0.577	0.153	5.64034704491358e-170	Endothelial
APOD	1.52037744750716e-172	1.30545339637504	0.808	0.302	2.76982363386854e-168	Endothelial
MMRN2	2.59470680531667e-172	0.746968809546955	0.581	0.158	4.72703685792592e-168	Endothelial
SOX18	7.64295531851269e-169	0.845635764931711	0.721	0.251	1.39239359992664e-164	Endothelial
CLDN5	8.44994777721819e-169	1.08796259752313	0.77	0.298	1.53941148605361e-164	Endothelial
KCTD12	1.60749834064009e-167	1.19606939254801	0.942	0.619	2.92854047697812e-163	Endothelial
IGFBP5	2.05055941585577e-167	1.35403	0.892	0.428	3.73570914380604e-163	Endothelial
SNCG	2.6116683229613e-167	1.15564995143464	0.656	0.223	4.7579373507709e-163	Endothelial
C1QTNF1	8.71576113313092e-167	1.02463021851297	0.692	0.24	1.58783736323379e-162	Endothelial
MCAM	3.08119906809376e-165	1.3477576028369	0.676	0.241	5.61332846225321e-161	Endothelial
CALD1	1.14986769645263e-163	1.32292976471952	0.953	0.651	2.09482896939741e-159	Endothelial
MGP	9.21024635089385e-163	1.34846211443992	0.862	0.377	1.67792268020584e-158	Endothelial
CRIP2	1.09092370083558e-161	0.895645552325677	0.718	0.273	1.98744479818225e-157	Endothelial
LIMS2	1.33506192109419e-161	0.942873427816529	0.762	0.301	2.4322158078494e-157	Endothelial
IGFBP4	1.66841210491386e-158	1.12487918700862	0.992	0.758	3.03951317273207e-154	Endothelial
COL18A1	7.71667756412531e-158	1.10625681107261	0.879	0.499	1.40582431863235e-153	Endothelial
TGFBR2	4.06708611544744e-152	0.967174788447001	0.861	0.466	7.40941748512215e-148	Endothelial
COL14A1	5.88697507936311e-150	0.968328532923353	0.812	0.318	1.07248911995837e-145	Endothelial
COL15A1	1.06651927658282e-146	0.935682655497667	0.704	0.261	1.94298481807858e-142	Endothelial
MYLK	1.00334574893444e-145	1.07133863111398	0.712	0.286	1.82789528540876e-141	Endothelial
SLIT3	2.2252513961041e-145	0.821821702198908	0.599	0.192	4.05396299342244e-141	Endothelial
MMRN1	1.68530798300376e-144	0.810852882865575	0.571	0.17	3.07029408343626e-140	Endothelial
PLVAP	1.06349383344005e-143	1.04178690946195	0.687	0.264	1.93747306576108e-139	Endothelial
PLXND1	6.02485127875417e-143	0.859211063503704	0.875	0.445	1.09760740596344e-138	Endothelial
CXCL12	2.91189937537948e-141	1.10369884090536	0.923	0.493	5.30489828206635e-137	Endothelial
ID4	3.2863223960118e-141	0.851158583984722	0.623	0.215	5.9870221410543e-137	Endothelial
RNASE1	4.21017195420208e-140	1.10869926164421	0.833	0.39	7.67009126616534e-136	Endothelial
THY1	7.92135476383357e-140	0.789540289421345	0.684	0.244	1.4431124108752e-135	Endothelial
CD34	8.29914731823618e-140	0.762541191458094	0.692	0.245	1.51193865843627e-135	Endothelial
IFITM2	9.901532961872e-140	0.854296185766579	0.642	0.229	1.80386127499384e-135	Endothelial
CPE	2.89765131580065e-139	0.811356083243001	0.689	0.253	5.27894116712562e-135	Endothelial
ID3	5.01570330798373e-139	0.936947717474325	0.861	0.475	9.13760828648477e-135	Endothelial
CSRP1	1.93461213097795e-138	1.45827051341182	0.82	0.476	3.52447638021564e-134	Endothelial
ADIRF	4.0034032836501e-137	1.01361445304666	0.751	0.331	7.29340010215376e-133	Endothelial
TIMP2	7.48319774956656e-136	0.955932300526015	0.856	0.439	1.36328896601604e-131	Endothelial
SEMA3G	7.82997136972467e-136	0.726262528855568	0.418	0.1	1.42646418413644e-131	Endothelial
CDH5	1.10711326542044e-134	0.615005496508289	0.562	0.172	2.01693894694297e-130	Endothelial
EPS8	2.62114009652107e-134	0.578387016475688	0.499	0.14	4.77519302784208e-130	Endothelial
SERPING1	6.90391250531492e-134	0.942207980929072	0.815	0.393	1.25775478021827e-129	Endothelial
CCL19	2.20699576770133e-133	1.17362023718968	0.587	0.195	4.02070488959829e-129	Endothelial
LRRC32	4.07993870118341e-130	0.62318880068123	0.504	0.145	7.43283232581594e-126	Endothelial
TINAGL1	4.23964604216931e-130	0.886370370679687	0.693	0.281	7.72378715962404e-126	Endothelial
BCAM	1.32850215319341e-129	0.891338447625531	0.723	0.305	2.42026522268775e-125	Endothelial
LDB2	7.80631593508369e-129	0.554214342105539	0.515	0.15	1.42215463705355e-124	Endothelial
ADGRL4	1.86049610547871e-128	0.600438864949249	0.521	0.156	3.38945180496111e-124	Endothelial
PDE5A	6.18990269406513e-127	0.608080107917458	0.448	0.121	1.12767647280478e-122	Endothelial
ADRA2A	2.29199090062997e-126	0.723630464957975	0.559	0.182	4.17554902276769e-122	Endothelial
CNN1	1.39171562313477e-124	1.10766127364501	0.354	0.079	2.53542752222692e-120	Endothelial
SLC9A3R2	4.48985072886955e-124	0.96103268396755	0.765	0.373	8.17961005785455e-120	Endothelial
TIMP1	1.44534880486085e-122	1.31392043976387	0.837	0.452	2.63313645269549e-118	Endothelial
CAVIN2	1.5440254546121e-122	0.614634488866654	0.521	0.159	2.81290557321232e-118	Endothelial
EHD2	1.63254711240496e-120	0.960814266527629	0.884	0.587	2.97417432937935e-116	Endothelial
S1PR1	1.76467029531975e-120	0.528993055428226	0.501	0.149	3.21487634401352e-116	Endothelial
MRVI1	3.09946546813379e-120	0.606635928488765	0.44	0.121	5.64660618984615e-116	Endothelial
CD74	4.78416158994623e-120	1.14615505016216	0.97	0.876	8.71578558456403e-116	Endothelial
PARM1	5.92989891801405e-120	0.628354422199674	0.499	0.155	1.0803089848838e-115	Endothelial
SFRP2	1.25184202857506e-119	0.869201090556325	0.833	0.386	2.28060580765804e-115	Endothelial
TIMP3	1.53254184409572e-119	0.98378346745995	0.822	0.426	2.79198473157358e-115	Endothelial
ADAMTS1	4.76489335331406e-119	1.02410937526589	0.725	0.326	8.68068271106755e-115	Endothelial
LAMB2	7.25658741614828e-119	0.757361235751681	0.761	0.349	1.32200509547389e-114	Endothelial
TNS2	6.8298566572125e-118	0.582148314013614	0.541	0.176	1.24426328581097e-113	Endothelial
MCTP1	7.15241810863599e-118	0.746762305721699	0.649	0.262	1.3030275310313e-113	Endothelial
RAMP3	1.74687603080115e-117	0.716884260715655	0.552	0.19	3.18245875291353e-113	Endothelial
SOD3	4.43957694036527e-117	0.975655083674497	0.765	0.346	8.08802126995745e-113	Endothelial
NOTCH3	6.88833627445126e-117	1.04254485528407	0.817	0.497	1.25491710247953e-112	Endothelial
DDR2	1.55164742301328e-116	0.527875517846858	0.556	0.18	2.82679127524559e-112	Endothelial
SELENOP	1.16000873183245e-115	0.944561310037764	0.808	0.381	2.11330390765235e-111	Endothelial
JAM2	2.39541388344766e-115	0.582806497891836	0.485	0.146	4.36396501286495e-111	Endothelial
NR4A1	3.45768387508912e-115	0.755481418386929	0.717	0.297	6.29920848363737e-111	Endothelial
COL6A2	1.07867891188432e-114	0.928784604927293	0.92	0.665	1.96513724167085e-110	Endothelial
TNXB	7.09940656081593e-114	0.794734381729745	0.836	0.382	1.29336988724945e-109	Endothelial
EBF1	1.44841572409761e-113	0.619543035413429	0.559	0.192	2.63872376616102e-109	Endothelial
GIMAP4	1.50969540390935e-113	0.622654741153262	0.574	0.207	2.75036308684205e-109	Endothelial
KLF2	2.47077842310681e-113	0.854982767374283	0.831	0.43	4.50126413121598e-109	Endothelial
TSPAN7	4.51384108815366e-112	0.613361222141911	0.552	0.183	8.22331569439833e-108	Endothelial
C7	7.99499574061661e-112	0.572975969720669	0.377	0.093	1.45652832402553e-107	Endothelial
GIMAP7	2.29671274560641e-111	0.699406480392056	0.693	0.296	4.18415127994575e-107	Endothelial
RAMP2	2.53960103773411e-111	0.56335778893822	0.495	0.155	4.626645170544e-107	Endothelial
RBPMS	3.01592851549649e-111	0.545541501611403	0.48	0.148	5.4944185695315e-107	Endothelial
CCDC3	5.51954558403612e-111	0.53765901560424	0.371	0.093	1.0055508144997e-106	Endothelial
CNN3	1.00380520726182e-110	0.830020749811123	0.859	0.564	1.82873232658959e-106	Endothelial
SELENOM	3.97144867194975e-110	0.860479504042772	0.756	0.378	7.23518519055806e-106	Endothelial
LIFR	2.86994000726539e-109	0.591245457647998	0.509	0.165	5.22845670523608e-105	Endothelial
MAP1B	8.3669260348242e-109	0.5882928411311	0.505	0.166	1.52428658502427e-104	Endothelial
TM4SF1	1.23600495239175e-108	0.823900807913852	0.684	0.312	2.25175382226729e-104	Endothelial
SORBS3	6.75957528153103e-108	0.710680135067251	0.745	0.358	1.23145942478932e-103	Endothelial
EFEMP1	1.39177116810446e-107	0.856788831223445	0.728	0.313	2.5355287140527e-103	Endothelial
HSPG2	2.56575552482785e-107	0.752098162139776	0.665	0.294	4.67429341513138e-103	Endothelial
C1QA	3.21939503496153e-107	0.929688324726253	0.789	0.416	5.86509387469291e-103	Endothelial
COL4A1	9.15996668517328e-107	0.985830934473116	0.887	0.555	1.66876273070487e-102	Endothelial
CRIP1	1.22399871535146e-106	0.86018855946089	0.745	0.354	2.22988085962728e-102	Endothelial
ADGRA2	4.34245977019439e-106	0.519717391608218	0.549	0.186	7.91109320934014e-102	Endothelial
F13A1	6.10325957152378e-105	0.839544453571779	0.831	0.426	1.1118918287402e-100	Endothelial
OLFML2B	2.34982269496913e-104	0.652049103534939	0.628	0.247	4.28090698569476e-100	Endothelial
CPXM2	3.56477880401226e-103	0.553096590096035	0.565	0.2	6.49431402514954e-99	Endothelial
CALCRL	8.296995613747e-103	0.586986380864226	0.534	0.19	1.51154666091243e-98	Endothelial
CAVIN1	8.66139044772219e-103	0.837072724682507	0.903	0.616	1.57793211176603e-98	Endothelial
TACC1	1.1945998180714e-102	0.72611155222447	0.803	0.441	2.17632194856248e-98	Endothelial
FBLN1	4.31519617207261e-102	0.601556967721161	0.729	0.298	7.86142438628188e-98	Endothelial
STAB1	7.59434567704827e-102	0.718895806618955	0.704	0.321	1.38353789544465e-97	Endothelial
CYBRD1	7.58627389929848e-101	0.592134542656267	0.609	0.23	1.3820673789742e-96	Endothelial
PPP1R14A	2.24108324952985e-100	0.782419597815395	0.372	0.103	4.08280546399348e-96	Endothelial
GIMAP6	5.2540546300592e-100	0.511707122464111	0.505	0.173	9.57183672504186e-96	Endothelial
MSRB3	6.13544411246205e-100	0.533723548652389	0.416	0.123	1.11775520840834e-95	Endothelial
FHL5	7.3127971828745e-99	0.511814957993179	0.326	0.08	1.33224539077608e-94	Endothelial
MMP2	6.63046692400546e-98	0.719960408577084	0.92	0.614	1.20793846421531e-93	Endothelial
SORBS2	6.93193344722506e-98	0.782666710495906	0.371	0.105	1.26285963541546e-93	Endothelial
CRISPLD2	2.87724028886863e-97	0.644711649224851	0.645	0.274	5.24175635826086e-93	Endothelial
LIX1L	1.05119575675321e-96	0.601452367834232	0.7	0.315	1.915068429653e-92	Endothelial
C1R	1.65592300029541e-96	0.775944592168802	0.942	0.732	3.01676052193817e-92	Endothelial
GNAI2	2.32920720304084e-96	0.673099948019328	0.678	0.324	4.2433496824998e-92	Endothelial
LHFPL6	3.61832576926917e-96	0.569405269407334	0.629	0.255	6.59186588645457e-92	Endothelial
CST3	1.80339289049699e-95	0.739360903939258	0.955	0.914	3.28542116790742e-91	Endothelial
CCN2	1.62688366092298e-94	0.516622442128912	0.274	0.06	2.96385665346949e-90	Endothelial
PRRX1	1.92771033913757e-94	0.665429383279317	0.808	0.418	3.51190269584083e-90	Endothelial
C1S	2.84468834342119e-94	0.757071041307094	0.959	0.744	5.18245322404472e-90	Endothelial
GSN	5.00708026551155e-94	0.828706912122441	0.873	0.612	9.12189882770894e-90	Endothelial
MYL6	1.43420200506364e-93	0.7162784036032	0.958	0.876	2.61282921282495e-89	Endothelial
JCHAIN	1.82421700187762e-93	1.17877612208995	0.689	0.324	3.32335853402065e-89	Endothelial
PDGFRB	1.74049895268381e-92	0.703791260222663	0.833	0.452	3.17084099199937e-88	Endothelial
PLTP	3.93760184658136e-92	0.888424566834551	0.837	0.515	7.17352304410193e-88	Endothelial
AEBP1	1.48799736316628e-91	0.832771079584317	0.844	0.496	2.71083359621632e-87	Endothelial
PRCP	2.88890348540967e-91	0.590459245021627	0.526	0.203	5.26300436971933e-87	Endothelial
ECE1	3.01058060419868e-91	0.681261725120493	0.825	0.508	5.48467574472916e-87	Endothelial
PMP22	3.74080194931843e-91	0.594267591625978	0.668	0.292	6.81499299126832e-87	Endothelial
CFH	1.2441245328785e-90	0.666736438375943	0.676	0.322	2.26654607399804e-86	Endothelial
NRP1	1.29859005724045e-90	0.617175338103731	0.654	0.3	2.36577136628065e-86	Endothelial
PODXL	2.29322344672061e-90	0.533864775699042	0.416	0.133	4.17779447523561e-86	Endothelial
DEPP1	4.7439718907367e-90	0.885603359697289	0.559	0.227	8.64256799054413e-86	Endothelial
RGS5	1.74585875872703e-89	0.647320037245311	0.518	0.192	3.1806054866489e-85	Endothelial
ACTG2	1.8107549739022e-89	0.904432599123553	0.288	0.07	3.29883341145503e-85	Endothelial
DCN	4.48640453739012e-89	0.678483626131758	0.959	0.654	8.17333178621732e-85	Endothelial
ARHGEF25	6.91236585421913e-89	0.508031831118577	0.468	0.162	1.25929481132164e-84	Endothelial
CYB5R3	1.52739372865817e-88	0.699972508449265	0.75	0.411	2.78260589486946e-84	Endothelial
VCAN	9.51678581117899e-88	0.779387323878289	0.859	0.522	1.73376803908059e-83	Endothelial
MFAP4	1.82108212509446e-87	0.680201535581681	0.649	0.279	3.31764741549708e-83	Endothelial
COL6A1	2.02490288382901e-87	0.678852828483294	0.955	0.742	3.68896807375969e-83	Endothelial
HEG1	5.3473345983262e-87	0.518338784961191	0.491	0.182	9.74177417123067e-83	Endothelial
IGHG1	6.29877036728254e-87	1.28062337382286	0.864	0.615	1.14750998551153e-82	Endothelial
TCF4	8.50386899803021e-87	0.510353631308666	0.549	0.22	1.54923485406114e-82	Endothelial
DPYSL2	1.0518853948344e-86	0.605593390365387	0.679	0.322	1.91632481230931e-82	Endothelial
IGKC	5.14919437424891e-86	1.0407386457521	0.961	0.838	9.38080231100667e-82	Endothelial
UTRN	4.13196448523923e-85	0.560817048570187	0.613	0.27	7.52761289920883e-81	Endothelial
FBLN5	4.65717372034158e-85	0.611683086553175	0.556	0.221	8.48443908371829e-81	Endothelial
PTGDS	8.24163943236693e-85	0.854544315731307	0.825	0.482	1.50146187178861e-80	Endothelial
COL1A2	1.07445980376139e-84	0.640395696497515	0.991	0.873	1.9574508704925e-80	Endothelial
EMILIN1	1.88156287958846e-84	0.53429832123179	0.537	0.209	3.42783125403426e-80	Endothelial
AKAP12	2.76151588132441e-84	0.597531432471716	0.51	0.197	5.03092963259682e-80	Endothelial
COL6A3	4.29701234120767e-84	0.702882780980986	0.933	0.684	7.82829708321212e-80	Endothelial
PCOLCE	7.8891604379878e-84	0.558035046968851	0.665	0.293	1.43724724859262e-79	Endothelial
PLPP3	2.24447381439757e-83	0.597246024764616	0.739	0.353	4.08898239506949e-79	Endothelial
IFITM3	4.38433642211032e-82	0.669764182450133	0.779	0.43	7.98738409380058e-78	Endothelial
C1QC	5.04579363358302e-82	0.797073968743881	0.757	0.413	9.19242684166155e-78	Endothelial
LAMC1	7.43020580584584e-82	0.621716413139261	0.729	0.366	1.353634893709e-77	Endothelial
FBLN2	1.81368083806555e-80	0.645775538560426	0.761	0.402	3.30416375078782e-76	Endothelial
S100A4	2.31752975173291e-80	0.665489352001517	0.967	0.76	4.22207570170701e-76	Endothelial
SPTBN1	3.30250779687349e-79	0.564134861548483	0.579	0.26	6.01650870434413e-75	Endothelial
FLNA	7.32517464298585e-79	0.983914557600811	0.709	0.383	1.33450031645916e-74	Endothelial
TMEM176B	1.72131741247615e-78	0.641142911571533	0.648	0.312	3.13589606204905e-74	Endothelial
AKT3	1.91641332853008e-78	0.517495193891038	0.595	0.265	3.49132180191609e-74	Endothelial
IGHA1	4.444041194587e-78	0.897994754756634	0.761	0.484	8.0961542482986e-74	Endothelial
NUCB1	6.02898431077839e-77	0.605824549427091	0.817	0.538	1.09836036173761e-72	Endothelial
FOS	1.10617870698965e-76	0.700732526933084	0.966	0.881	2.01523636839374e-72	Endothelial
CRIM1	2.14162328975112e-76	0.667673015290286	0.643	0.319	3.90160930926859e-72	Endothelial
CCN1	4.40139140626999e-76	0.584003967284586	0.313	0.089	8.01845486394267e-72	Endothelial
GAS6	2.14690292065729e-75	0.597194010175906	0.698	0.37	3.91122774085346e-71	Endothelial
FTL	2.57740555632781e-75	0.667230565144774	0.798	0.463	4.695517442518e-71	Endothelial
CFD	3.43282742066454e-75	0.611472562603776	0.687	0.311	6.25392499496665e-71	Endothelial
FSTL1	4.38994374239337e-75	0.602542251343672	0.736	0.366	7.99759950989224e-71	Endothelial
LAMA4	5.4456684554249e-75	0.57024280903293	0.714	0.37	9.92091879209309e-71	Endothelial
TXNDC5	5.72912559011684e-75	0.660887010419938	0.734	0.409	1.04373210000749e-70	Endothelial
LRP1	5.95087495127928e-75	0.541521813873026	0.698	0.34	1.08413039862406e-70	Endothelial
TMEM176A	1.06390065291091e-74	0.519338087400217	0.531	0.222	1.9382142094731e-70	Endothelial
PALM2-AKAP2	2.2094324202373e-74	0.501026801065617	0.571	0.256	4.02514398318832e-70	Endothelial
SULF1	2.84594578059438e-74	0.619153331907766	0.391	0.137	5.18474402308683e-70	Endothelial
MPEG1	1.04440733913305e-73	0.560460974259885	0.596	0.272	1.90270129043258e-69	Endothelial
TLN1	1.18590250024039e-73	0.676106135466883	0.723	0.408	2.16047717493795e-69	Endothelial
CTSK	1.65222215379669e-73	0.541390040902734	0.728	0.36	3.01001831978681e-69	Endothelial
EPHX1	1.94195665611815e-73	0.569478865128003	0.645	0.315	3.53785663611605e-69	Endothelial
FBN1	3.45724827397661e-73	0.580337407777483	0.847	0.507	6.29841490553058e-69	Endothelial
SRGN	3.62510826728073e-73	0.703811360622349	0.726	0.387	6.60422224133204e-69	Endothelial
FOLR2	6.55635236499359e-73	0.501088216355432	0.523	0.213	1.19443627385453e-68	Endothelial
DAB2	1.15849779797784e-72	0.527118710034009	0.631	0.292	2.11055128835602e-68	Endothelial
SLCO2A1	2.58113616434388e-72	0.529783356757706	0.474	0.191	4.70231386420167e-68	Endothelial
TMEM255B	1.8774820023127e-71	0.529237003421414	0.527	0.224	3.42039671181328e-67	Endothelial
AHNAK	2.41929175381151e-71	0.579597573292958	0.973	0.959	4.40746571709381e-67	Endothelial
EID1	9.2390818589146e-71	0.61340127049798	0.844	0.607	1.68317593305706e-66	Endothelial
ITGB1	1.52168281243567e-70	0.634023630234875	0.693	0.378	2.77220174769531e-66	Endothelial
AHR	3.63045213818367e-70	0.602049908189465	0.712	0.39	6.61395770534301e-66	Endothelial
FCGRT	2.11266818162991e-69	0.539716308955266	0.617	0.296	3.84885889329337e-65	Endothelial
SPTAN1	2.19431860455093e-69	0.57593209286643	0.773	0.484	3.99760963377089e-65	Endothelial
LBH	3.77890870303497e-69	0.677648486171077	0.563	0.273	6.88441587518911e-65	Endothelial
CAVIN3	1.18112559888112e-68	0.644396325362976	0.734	0.421	2.15177461604162e-64	Endothelial
STEAP4	1.26955155516082e-68	0.61838723456321	0.49	0.204	2.31286902319197e-64	Endothelial
LTBP3	2.08335067495516e-68	0.63264238156443	0.792	0.492	3.79544825963331e-64	Endothelial
PLA2G2A	3.5560537787958e-68	0.90722976875107	0.408	0.15	6.47841877421019e-64	Endothelial
TNS1	4.8480897642729e-68	0.565408666730774	0.496	0.211	8.83224993255237e-64	Endothelial
CRTAP	7.30493823039996e-68	0.571045553138068	0.869	0.631	1.33081364681426e-63	Endothelial
PNRC1	1.08440690758903e-67	0.564773080997462	0.712	0.406	1.9755725042457e-63	Endothelial
TXNIP	5.51809221634731e-67	0.607402913212678	0.95	0.793	1.00528603997415e-62	Endothelial
RHOB	7.71764548672191e-67	0.765879838108569	0.878	0.664	1.406000654771e-62	Endothelial
C1QB	1.1503638361518e-66	0.598880676675809	0.682	0.354	2.09573283670135e-62	Endothelial
LPP	1.34149332747289e-66	0.587408285474077	0.491	0.219	2.44393254399011e-62	Endothelial
SKI	1.65569585451741e-66	0.501060312971719	0.642	0.335	3.01634670775981e-62	Endothelial
MFGE8	2.43188556067918e-66	0.757476313047846	0.668	0.383	4.43040911444534e-62	Endothelial
SERPINF1	4.01959570450566e-66	0.513130237653513	0.7	0.341	7.32289945446842e-62	Endothelial
ANXA6	2.43658791995143e-65	0.515532487843708	0.72	0.374	4.43897587256751e-61	Endothelial
MYH9	4.43347636627928e-65	0.616732294964167	0.725	0.438	8.07690724408759e-61	Endothelial
PTMS	5.38112893958264e-65	0.593858534219861	0.732	0.43	9.80334070213165e-61	Endothelial
B2M	8.60661706813992e-65	0.619006742907585	0.901	0.701	1.56795349747373e-60	Endothelial
CCDC80	9.34107157059603e-65	0.578841898198201	0.701	0.353	1.70175641873118e-60	Endothelial
SOCS3	1.50454227056107e-64	0.591267489004145	0.695	0.377	2.74097510850815e-60	Endothelial
HIPK3	3.93014048315045e-64	0.522264221029422	0.7	0.399	7.15992993220349e-60	Endothelial
JUNB	1.15062884059458e-63	0.64114609765153	0.914	0.789	2.09621562179521e-59	Endothelial
CYBA	3.09172024976693e-63	0.608728188562543	0.776	0.498	5.6324959510254e-59	Endothelial
ELN	8.96837552696204e-63	0.75312652988114	0.606	0.293	1.63385865350195e-58	Endothelial
LMNA	9.49762215278751e-63	0.506121482030888	0.977	0.898	1.73027680379483e-58	Endothelial
FTH1	1.70778019066847e-62	0.573398086323201	0.983	0.857	3.11123395135981e-58	Endothelial
BGN	1.80308524531678e-62	0.649790946093191	0.685	0.357	3.28486069991811e-58	Endothelial
IER2	3.15104122649288e-62	0.584258203259625	0.905	0.716	5.74056690642473e-58	Endothelial
CCNI	8.41796979360852e-62	0.562759290545483	0.795	0.54	1.5335857369996e-57	Endothelial
SPARC	4.34981712444119e-61	0.562573157155072	0.994	0.854	7.92449683730696e-57	Endothelial
ITM2C	4.44929326438233e-61	0.56121442524577	0.692	0.4	8.10572246905173e-57	Endothelial
LTBP4	2.96186069811833e-60	0.776159791310145	0.649	0.38	5.39591781983197e-56	Endothelial
JUND	5.28757655915251e-59	0.53164189644924	0.859	0.663	9.63290697546405e-55	Endothelial
KLF9	1.60259406155386e-58	0.513805696039391	0.693	0.372	2.91960586133882e-54	Endothelial
ARHGDIB	3.11517105537478e-58	0.545107959097512	0.671	0.373	5.67521862868177e-54	Endothelial
RHOA	1.12591018700848e-57	0.536954710456862	0.811	0.602	2.05118317869205e-53	Endothelial
IGLC1	1.24833653072306e-57	0.718194663637683	0.413	0.163	2.27421949167128e-53	Endothelial
ETS1	1.13611948513803e-56	0.517714300656395	0.737	0.45	2.06978247802447e-52	Endothelial
RAB13	2.06585808227447e-55	0.502429386479796	0.756	0.503	3.76358025428762e-51	Endothelial
EGR1	5.7933075809871e-55	0.570368977467385	0.9	0.749	1.05542477510423e-50	Endothelial
ACTN4	8.10978069925367e-53	0.6361857064275	0.797	0.578	1.47743984779003e-48	Endothelial
ZYX	1.18003696095607e-52	0.531670466301972	0.743	0.483	2.14979133546976e-48	Endothelial
C3	5.62628493565145e-52	0.574140339200564	0.756	0.451	1.02499658957698e-47	Endothelial
CCL21	2.49653969762889e-50	0.715352319750292	0.441	0.193	4.54819602114031e-46	Endothelial
ITM2B	3.63562033061863e-49	0.516840749546702	0.817	0.59	6.62337311832102e-45	Endothelial
DSTN	6.48301418894947e-49	0.792587375064713	0.629	0.396	1.18107552494281e-44	Endothelial
LTBP2	7.1759855528471e-49	0.516398996538738	0.607	0.339	1.30732104801769e-44	Endothelial
CD63	1.18365582041494e-48	0.502633058922302	0.848	0.629	2.15638417363193e-44	Endothelial
CTSZ	6.43717362534088e-47	0.517136101363095	0.887	0.717	1.1727242910646e-42	Endothelial
TGM2	3.75714799848645e-46	0.580060090044214	0.443	0.211	6.84477222364261e-42	Endothelial
CD151	1.61562011033617e-45	0.510735542586512	0.657	0.389	2.94333671701044e-41	Endothelial
ZFP36L1	4.988067013867e-45	0.503302916870038	0.867	0.721	9.08726048586289e-41	Endothelial
ACTB	1.76578676580159e-38	0.509858035305879	0.923	0.816	3.21691032993734e-34	Endothelial
LYZ	6.18572499927003e-38	0.768503901526921	0.856	0.707	1.12691538036701e-33	Endothelial
IGHM	3.47773484775639e-35	1.05155579509969	0.385	0.188	6.33573734564258e-31	Endothelial
THBS1	1.26227429344447e-31	0.550734614933046	0.552	0.324	2.29961130779714e-27	Endothelial
COL4A2	2.24792189882403e-29	0.537908011977906	0.937	0.786	4.09526411527763e-25	Endothelial
IGHG3	8.20046383478965e-20	0.638363865354413	0.43	0.265	1.49396050142198e-15	Endothelial
CTGF	5.08014976800492e-10	0.58070516770285	0.402	0.306	9.25501684735136e-06	Endothelial
SFRP2	0	1.98650136059135	0.784	0.356	0	CAF
MMP2	0	1.79667904290235	0.921	0.589	0	CAF
COL1A2	0	1.75022526433089	1	0.861	0	CAF
IGFBP4	0	1.62261446457547	0.994	0.738	0	CAF
COL1A1	0	1.57164038847417	1	0.907	0	CAF
DCN	0	1.52005944882062	0.962	0.628	0	CAF
COL6A3	4.876027516037e-284	1.28026879080992	0.96	0.659	8.88314692871621e-280	CAF
COL14A1	1.19077194846459e-270	1.37427840127822	0.7	0.293	2.16934833571278e-266	CAF
FBLN1	1.15590205668957e-263	1.30411098066461	0.666	0.271	2.10582236687706e-259	CAF
VCAN	4.46573787609902e-256	1.0681373936296	0.86	0.494	8.1356812626772e-252	CAF
COMP	1.71957497391653e-245	1.31338582845885	0.579	0.201	3.13272168748114e-241	CAF
PTGDS	8.85353435961902e-235	1.49105809284216	0.811	0.455	1.61293688963539e-230	CAF
C1S	8.83851885963987e-226	1.06125611509368	0.952	0.727	1.61020136584919e-221	CAF
CTSK	2.63805610180044e-225	1.08125061900405	0.694	0.335	4.80601060626004e-221	CAF
CXCL12	4.64603984303225e-223	1.05531533838248	0.878	0.464	8.46415538603615e-219	CAF
IGFBP5	1.78276059244775e-222	1.2313456961555	0.781	0.406	3.24783324732131e-218	CAF
APOD	3.90880768674222e-217	1.10145469969466	0.675	0.28	7.12106584370699e-213	CAF
AEBP1	1.05513680295613e-216	1.00921285803576	0.801	0.473	1.92224822762548e-212	CAF
COL6A1	1.39189528584433e-213	0.969270470425369	0.956	0.724	2.5357548317512e-209	CAF
FBN1	1.326156087294e-209	1.03173543218781	0.798	0.486	2.4159911598322e-205	CAF
VIM	2.62796401016976e-208	0.927650018459771	0.999	0.905	4.78762483372726e-204	CAF
C1R	6.4721175082873e-208	1.01679179265785	0.936	0.716	1.17909036765978e-203	CAF
CLU	8.7580964145019e-207	1.18962076939512	0.724	0.351	1.59555000479396e-202	CAF
TIMP2	1.68407730326796e-197	0.996888014324718	0.746	0.421	3.06805203109357e-193	CAF
COL6A2	1.62179991082699e-189	0.994461074230433	0.912	0.645	2.95459507754461e-185	CAF
C3	3.05767540988457e-187	1.18932374303507	0.761	0.425	5.57047306172771e-183	CAF
F13A1	3.47443568199187e-187	0.958336583606958	0.751	0.405	6.3297269254528e-183	CAF
COL3A1	4.64166371140075e-186	1.42484856632658	1	0.924	8.45618294942988e-182	CAF
MFAP4	2.35913481488393e-184	0.947942439739528	0.595	0.256	4.29787180575554e-180	CAF
CCN5	1.32250666338276e-183	0.55479898127312	0.274	0.051	2.40934263935071e-179	CAF
TNXB	1.20807307439455e-182	1.06345901192326	0.707	0.364	2.20086752693199e-178	CAF
CCDC80	8.33125868103344e-178	0.897954017075066	0.692	0.325	1.51778870651067e-173	CAF
RNASE1	4.98246509531689e-174	1.03175010204586	0.702	0.373	9.0770549106483e-170	CAF
PRRX1	6.89009533674367e-174	0.842538432323966	0.717	0.4	1.25523756844796e-169	CAF
SFRP1	6.6405107139673e-171	1.19375264528805	0.598	0.286	1.20976824187056e-166	CAF
PLTP	1.0263728558708e-169	0.960819375855506	0.794	0.494	1.86984606882543e-165	CAF
SELENOP	2.57381896311516e-162	0.976004613200957	0.687	0.364	4.6889833870032e-158	CAF
MGP	2.13940904735354e-160	0.994442234342044	0.69	0.363	3.89757540246868e-156	CAF
LRP1	4.43630762171834e-160	0.862185674774426	0.629	0.32	8.08206522524648e-156	CAF
CD248	4.68014520746249e-160	0.812724886780465	0.559	0.254	8.52628853895516e-156	CAF
PDGFRB	1.96335196934756e-158	0.791214208911824	0.735	0.435	3.57683461775738e-154	CAF
EFEMP1	2.04670046663476e-155	0.889860740262083	0.62	0.295	3.7286789101152e-151	CAF
FBLN2	4.53671908097682e-154	0.85010904355114	0.668	0.386	8.26499482172357e-150	CAF
KCTD12	1.72103625603589e-153	0.716091170298893	0.87	0.604	3.13538385124618e-149	CAF
CFD	3.06616954634338e-151	0.940749613403585	0.614	0.29	5.58594767952837e-147	CAF
SPARC	2.67356608122144e-150	0.73328103293657	0.995	0.842	4.87070268676922e-146	CAF
MXRA8	6.06118864094322e-150	0.713504356185658	0.606	0.297	1.10422734660704e-145	CAF
MEGF6	1.25446686217801e-143	0.779585906528888	0.583	0.3	2.28538772951589e-139	CAF
AQP1	3.27971704154459e-142	0.788673949900254	0.754	0.44	5.97498850628593e-138	CAF
CYBRD1	1.88113753290734e-141	0.706152726639454	0.496	0.216	3.42705635745059e-137	CAF
CST3	7.86593776969376e-138	0.853747541004649	0.953	0.911	1.43301654288281e-133	CAF
CRABP1	1.32067606406036e-133	0.754440649405731	0.386	0.14	2.40600765350517e-129	CAF
LUM	1.44519291621607e-131	0.988606368098086	0.659	0.395	2.63285245476244e-127	CAF
PCOLCE	2.36347406791557e-128	0.699056052640862	0.559	0.278	4.30577705692859e-124	CAF
SLIT3	3.80573977607076e-128	0.616429723224767	0.446	0.181	6.9332967240457e-124	CAF
CXCL14	2.19618384827379e-123	0.616262120125773	0.872	0.643	4.00100773478519e-119	CAF
MRC2	1.91466591484898e-122	0.687667571908624	0.71	0.469	3.48813836367188e-118	CAF
SCARA5	1.0190986388116e-120	0.621561689240172	0.415	0.168	1.85659390018697e-116	CAF
CILP	1.85041897319479e-118	0.646352056596371	0.345	0.121	3.37109328536627e-114	CAF
PLPP3	2.85841482869305e-117	0.76465161412742	0.608	0.341	5.207460134913e-113	CAF
SPON1	6.5077184466594e-117	0.580440797570509	0.397	0.155	1.18557614661241e-112	CAF
THY1	2.27163453366028e-116	0.681402980253057	0.496	0.236	4.13846379342229e-112	CAF
SOD3	4.55179210347082e-113	0.644796061398672	0.614	0.334	8.29245485410314e-109	CAF
ADAM33	5.95292228967069e-113	0.592399487286911	0.516	0.254	1.08450338273221e-108	CAF
PODN	2.71200728959592e-111	0.612178058722068	0.473	0.214	4.94073488018585e-107	CAF
HMCN1	3.18559154581684e-108	0.570933540620763	0.434	0.197	5.80351067816913e-104	CAF
CRISPLD2	1.98988431135957e-107	0.570183536604831	0.521	0.262	3.62517123843486e-103	CAF
S100A4	4.16228535748881e-106	0.545795066540886	0.93	0.749	7.58285146427311e-102	CAF
FOS	7.15924712177213e-105	0.731860942110572	0.926	0.88	1.30427164064445e-100	CAF
LTBP2	3.88261313665207e-100	0.693355322753398	0.557	0.324	7.07334461235275e-96	CAF
PRELP	5.97623085003013e-99	0.514063408701913	0.382	0.161	1.08874973625849e-94	CAF
ELN	6.72077640317636e-98	0.654558185920236	0.527	0.279	1.22439104513067e-93	CAF
C1QA	7.37778094208534e-97	0.76395465802908	0.646	0.407	1.34408413202911e-92	CAF
LGALS1	1.48912348894405e-94	0.510916941232759	0.962	0.754	2.71288517215827e-90	CAF
GSN	3.52363276752794e-94	0.752278370443874	0.778	0.605	6.4193541758824e-90	CAF
CD74	3.98168317827816e-93	0.730874479637751	0.954	0.87	7.25383041418714e-89	CAF
IGFBP7	5.56213514830435e-92	0.52467433904887	0.845	0.568	1.01330978131809e-87	CAF
CPE	8.95136631493583e-92	0.534016285653599	0.485	0.248	1.63075991525501e-87	CAF
PSAP	1.91966243333706e-91	0.574269221567641	0.927	0.815	3.49724102105346e-87	CAF
ABI3BP	4.14491292057109e-90	0.56291148473162	0.414	0.193	7.55120235869641e-86	CAF
COL5A1	7.96589328223565e-90	0.589770639887478	0.867	0.653	1.45122643815769e-85	CAF
FSTL1	4.33944551741311e-89	0.628735480540819	0.59	0.358	7.90560184362321e-85	CAF
EGR1	3.76145680222766e-88	0.617371700525086	0.885	0.739	6.85262200229835e-84	CAF
DAB2	4.22491086431693e-88	0.528609686451776	0.511	0.282	7.69694261261258e-84	CAF
FBLN5	4.28490182179819e-88	0.50855033625544	0.434	0.211	7.80623413895194e-84	CAF
TIMP3	2.37710020527413e-87	0.70792529069818	0.665	0.417	4.3306011539684e-83	CAF
ID3	1.71296979156681e-85	0.632946949415922	0.673	0.472	3.12068836627641e-81	CAF
AHNAK	2.05055654984556e-82	0.525802366215192	0.979	0.957	3.73570392250865e-78	CAF
CPXM2	4.42706868795283e-80	0.5115718721914	0.397	0.195	8.06523373571247e-76	CAF
LGMN	7.58052219304512e-80	0.634388219401449	0.713	0.544	1.38101953312896e-75	CAF
ISLR	1.40674806688411e-79	0.540906854393022	0.517	0.293	2.56281362824946e-75	CAF
CERCAM	2.23085432245148e-76	0.511604964937699	0.602	0.411	4.0641704046421e-72	CAF
CTSZ	1.23691584554794e-74	0.506666435329258	0.882	0.703	2.25341328741924e-70	CAF
LTBP3	4.0250103857758e-74	0.539326078556605	0.659	0.487	7.33276392080635e-70	CAF
THBS4	5.27350450959563e-74	0.757627289977318	0.409	0.203	9.60727051558132e-70	CAF
SERPINF1	9.82091460091663e-74	0.501219068767983	0.567	0.331	1.78917422199499e-69	CAF
HTRA1	2.46549195349721e-73	0.544309136850586	0.599	0.402	4.49163324088122e-69	CAF
NR4A1	2.85175283526253e-72	0.615445590888099	0.5	0.295	5.19532331528127e-68	CAF
TIMP1	1.23536357995891e-69	0.537877444834377	0.673	0.445	2.25058536996913e-65	CAF
JUND	6.35455264406637e-69	0.518637960474652	0.784	0.658	1.15767240069601e-64	CAF
C1QC	1.88418459936304e-66	0.519479726910419	0.622	0.405	3.43260750311959e-62	CAF
STAB1	4.80826382905342e-65	0.503194292796447	0.517	0.317	8.75969504376952e-61	CAF
FTL	1.07215643405238e-63	0.508279066701634	0.664	0.455	1.95325459155663e-59	CAF
EPHX1	7.69406019922555e-62	0.508119095727601	0.492	0.311	1.40170388709491e-57	CAF
ACTA1	0	4.07322521289505	0.56	0.103	0	Myocyte
TNNT3	0	3.98425609980771	0.743	0.183	0	Myocyte
DES	0	3.96073611229185	0.755	0.21	0	Myocyte
MYH2	0	3.88497814370829	0.573	0.091	0	Myocyte
MB	0	3.87019003631443	0.61	0.104	0	Myocyte
CKM	0	3.84867	0.55	0.098	0	Myocyte
TNNI2	0	3.84566929556564	0.613	0.122	0	Myocyte
TNNT1	0	3.67730494899888	0.64	0.119	0	Myocyte
TNNC2	0	3.6566455311062	0.569	0.126	0	Myocyte
TTN	0	3.61161085040145	0.67	0.16	0	Myocyte
MYBPC1	0	3.58899583602453	0.704	0.128	0	Myocyte
MYL2	0	3.58706997638837	0.687	0.112	0	Myocyte
MYL1	0	3.34933575267215	0.621	0.103	0	Myocyte
TPM2	0	3.11866555431805	0.993	0.756	0	Myocyte
TNNC1	0	3.04633202792334	0.595	0.105	0	Myocyte
TNNI1	0	3.01642207196072	0.739	0.157	0	Myocyte
MYH7	0	2.9318855566756	0.538	0.076	0	Myocyte
TCAP	0	2.8433695393384	0.576	0.095	0	Myocyte
MYLPF	0	2.70378958811025	0.444	0.053	0	Myocyte
EEF1A2	0	2.68228768377363	0.545	0.076	0	Myocyte
ACTN2	0	2.63106297039182	0.55	0.071	0	Myocyte
S100A1	0	2.54403419351187	0.675	0.138	0	Myocyte
SLN	0	2.50871681128018	0.642	0.073	0	Myocyte
NEB	0	2.47553621556488	0.535	0.072	0	Myocyte
KLHL41	0	2.44975715128717	0.49	0.074	0	Myocyte
ATP2A1	0	2.39937587525832	0.412	0.051	0	Myocyte
CRYAB	0	2.32511572365717	0.788	0.46	0	Myocyte
STAC3	0	2.25054517952022	0.532	0.08	0	Myocyte
PDLIM3	0	2.12555128909346	0.725	0.181	0	Myocyte
LMOD2	0	2.03643570763972	0.508	0.054	0	Myocyte
ENO3	0	2.01907555606275	0.409	0.042	0	Myocyte
HSPB6	0	1.93797322341027	0.533	0.202	0	Myocyte
CMYA5	0	1.91080910145245	0.549	0.072	0	Myocyte
PYGM	0	1.88696925178969	0.389	0.041	0	Myocyte
BIN1	0	1.88614150532715	0.569	0.217	0	Myocyte
CASQ1	0	1.88447410057109	0.482	0.043	0	Myocyte
ACTC1	0	1.87973938925026	0.528	0.089	0	Myocyte
MYBPC2	0	1.84344283984274	0.436	0.046	0	Myocyte
PADI2	0	1.8202957866341	0.485	0.059	0	Myocyte
MYH1	0	1.79703643302501	0.395	0.056	0	Myocyte
COX7A1	0	1.70215967666569	0.48	0.163	0	Myocyte
TRDN	0	1.69699203680246	0.442	0.045	0	Myocyte
FHL1	0	1.63907945528205	0.457	0.105	0	Myocyte
MYBPH	0	1.63561074876114	0.553	0.105	0	Myocyte
YBX3	0	1.60159831890518	0.97	0.919	0	Myocyte
COX6A2	0	1.58941249563924	0.44	0.049	0	Myocyte
MYOZ1	0	1.57070978947567	0.406	0.051	0	Myocyte
OBSCN	0	1.56327284011729	0.55	0.156	0	Myocyte
TPM1	0	1.55687934446934	0.936	0.709	0	Myocyte
CA3	0	1.47935610569729	0.388	0.054	0	Myocyte
HSPB7	0	1.42139802732385	0.464	0.065	0	Myocyte
SLC25A4	0	1.39731422718287	0.414	0.076	0	Myocyte
SYNPO2	0	1.38432479389341	0.542	0.165	0	Myocyte
SPTB	0	1.35780410597105	0.505	0.061	0	Myocyte
PPP1R27	0	1.35469035804145	0.526	0.076	0	Myocyte
LDB3	0	1.2776686191915	0.38	0.049	0	Myocyte
PRUNE2	0	1.26450791193323	0.488	0.099	0	Myocyte
CSRP3	0	1.26246555379691	0.394	0.042	0	Myocyte
MYOG	0	1.20554571871056	0.459	0.058	0	Myocyte
ANK1	0	1.20105753431935	0.398	0.061	0	Myocyte
CKMT2	0	1.19389027285424	0.377	0.023	0	Myocyte
ATP1A2	0	1.1746642917712	0.435	0.069	0	Myocyte
SCN1B	0	1.13532282460579	0.564	0.165	0	Myocyte
XIRP2	0	1.12508794843849	0.362	0.025	0	Myocyte
RYR1	0	1.09856972936199	0.377	0.032	0	Myocyte
NRAP	0	1.07883633381511	0.356	0.04	0	Myocyte
IL32	0	1.04083373940591	0.97	0.798	0	Myocyte
APOBEC2	0	1.04022779822895	0.458	0.047	0	Myocyte
MYOT	0	1.03903103815431	0.348	0.027	0	Myocyte
TRIM72	0	1.02275525927527	0.435	0.043	0	Myocyte
PGAM2	0	1.0102593983136	0.354	0.032	0	Myocyte
COQ8A	0	1.00343772380526	0.395	0.096	0	Myocyte
CACNB1	0	0.996040654707286	0.468	0.103	0	Myocyte
FLNC	0	0.964631816829638	0.376	0.048	0	Myocyte
CHRNA1	0	0.956331686284751	0.382	0.06	0	Myocyte
SYNM	0	0.941893371182157	0.408	0.091	0	Myocyte
TRIM63	0	0.939258124757286	0.428	0.047	0	Myocyte
S100A13	0	0.932654484017861	0.805	0.568	0	Myocyte
DDIT4L	0	0.932051701542952	0.322	0.035	0	Myocyte
MYL3	0	0.926486694556084	0.33	0.04	0	Myocyte
MYOM1	0	0.914330507478078	0.373	0.056	0	Myocyte
SRL	0	0.912502048990179	0.36	0.038	0	Myocyte
MUSTN1	0	0.911929880451428	0.401	0.075	0	Myocyte
TRIM54	0	0.910230787956139	0.381	0.029	0	Myocyte
MYOZ2	0	0.894095803038339	0.385	0.03	0	Myocyte
CAVIN4	0	0.872671929140557	0.375	0.046	0	Myocyte
ANKRD1	0	0.849792238300022	0.293	0.031	0	Myocyte
HSPB2	0	0.847794370199873	0.442	0.097	0	Myocyte
CASQ2	0	0.845149324321149	0.371	0.05	0	Myocyte
NEXN	0	0.819636391754136	0.466	0.115	0	Myocyte
MYO18B	0	0.813467090031776	0.355	0.032	0	Myocyte
MYF6	0	0.809509930639304	0.34	0.031	0	Myocyte
MYOM3	0	0.805041719647766	0.365	0.061	0	Myocyte
SMTNL2	0	0.796429104267711	0.345	0.045	0	Myocyte
SRPK3	0	0.788676961134088	0.354	0.022	0	Myocyte
TMOD1	0	0.786350628517503	0.347	0.045	0	Myocyte
ARPP21	0	0.774484672512756	0.356	0.032	0	Myocyte
SMPX	0	0.771527043753323	0.323	0.02	0	Myocyte
MYPN	0	0.763917498906425	0.33	0.022	0	Myocyte
TXLNB	0	0.762863201711825	0.418	0.072	0	Myocyte
DDN	0	0.75405869484783	0.323	0.048	0	Myocyte
HJV	0	0.713252911688722	0.349	0.054	0	Myocyte
CACNA1S	0	0.703990472024243	0.319	0.035	0	Myocyte
NMRK2	0	0.69562538348442	0.285	0.031	0	Myocyte
PPP1R1A	0	0.687581578859113	0.284	0.025	0	Myocyte
SMYD1	0	0.685861800971582	0.307	0.03	0	Myocyte
MYOM2	0	0.679249792610927	0.309	0.022	0	Myocyte
CHGB	0	0.677893967079057	0.293	0.038	0	Myocyte
HRC	0	0.676544491609819	0.337	0.036	0	Myocyte
SGCA	0	0.656580310870963	0.337	0.051	0	Myocyte
ACHE	0	0.641779353337445	0.375	0.074	0	Myocyte
TMEM38A	0	0.624619663668662	0.3	0.029	0	Myocyte
ALPK3	0	0.617020057100517	0.353	0.063	0	Myocyte
BEST3	0	0.589270309398941	0.347	0.059	0	Myocyte
LRRC39	0	0.568488850817234	0.299	0.036	0	Myocyte
SCN4A	0	0.531645619996974	0.286	0.03	0	Myocyte
RTN2	1.82730690813761e-305	0.718984109090879	0.331	0.062	3.32898772524509e-301	Myocyte
SLC2A4	1.4997263536989e-301	0.548316016078964	0.262	0.03	2.73220147116866e-297	Myocyte
TMEM182	4.90076553643224e-299	0.628793608005905	0.342	0.069	8.92821465427226e-295	Myocyte
NES	2.63218206581219e-296	1.16194119216076	0.542	0.236	4.79530928749665e-292	Myocyte
PDK4	1.01940995503036e-291	1.16810050766117	0.585	0.272	1.8571610560743e-287	Myocyte
FXYD1	1.40200522763498e-289	0.850899007211259	0.378	0.095	2.55417312370541e-285	Myocyte
CAP2	4.76548979847533e-288	0.705887565218715	0.355	0.081	8.68176931486236e-284	Myocyte
AKAP6	3.15885106326154e-287	0.580207454601618	0.323	0.061	5.75479486704987e-283	Myocyte
JSRP1	1.66070263609637e-282	0.650684679626082	0.434	0.131	3.02546806244037e-278	Myocyte
TMEM52	4.55906340130222e-280	0.534121565328277	0.256	0.032	8.30570170449238e-276	Myocyte
FABP3	1.35230105069144e-277	0.616863152342318	0.301	0.054	2.46362205414967e-273	Myocyte
CHRNG	1.37763260965192e-277	0.500539949336388	0.25	0.03	2.50977108826388e-273	Myocyte
CFL2	2.50097942165567e-266	0.970848551563837	0.45	0.166	4.5562843103723e-262	Myocyte
PKIA	1.16884393271895e-265	0.552834770980664	0.289	0.052	2.12939987662738e-261	Myocyte
DMPK	2.39151900574548e-263	0.979089652990528	0.449	0.164	4.35686932466712e-259	Myocyte
FILIP1	3.91787964310628e-255	0.519503693748671	0.325	0.073	7.13759313381103e-251	Myocyte
PFKM	1.13485248675062e-252	1.45224303532296	0.445	0.179	2.06747426036228e-248	Myocyte
MEF2C	3.75071221807733e-252	0.904325152797376	0.412	0.139	6.83304751889328e-248	Myocyte
LIMCH1	4.68096175134289e-248	0.723843028099015	0.408	0.136	8.52777611859647e-244	Myocyte
PPP1R12B	1.03602353386157e-239	0.754560227153027	0.587	0.303	1.88742767398902e-235	Myocyte
ZBTB16	7.31685259041074e-234	0.650175441566017	0.485	0.185	1.33298420492103e-229	Myocyte
HSPB8	1.28328101785003e-233	1.27829193071833	0.609	0.364	2.33788135831918e-229	Myocyte
TCEA3	1.62765862349558e-226	0.637862402260579	0.346	0.101	2.96526848028425e-222	Myocyte
ADSSL1	3.46808043548941e-226	0.506354195892139	0.284	0.062	6.31814893737461e-222	Myocyte
RRAD	8.02886658403043e-224	1.26942887576597	0.479	0.203	1.46269891427866e-219	Myocyte
GAMT	3.29773753549177e-220	0.909203894883473	0.367	0.123	6.0078182421589e-216	Myocyte
PHYH	1.96324685976998e-216	0.514843783316656	0.272	0.058	3.57664312912894e-212	Myocyte
THBS4	5.0852673505629e-212	0.762359938445625	0.427	0.153	9.26434005925549e-208	Myocyte
HES6	2.07988336224377e-211	0.76179459673927	0.387	0.13	3.7891315093357e-207	Myocyte
NFIX	5.24056641964533e-200	0.630058543608508	0.751	0.513	9.54726390330985e-196	Myocyte
PGM1	7.26159165254057e-195	0.905380899229413	0.591	0.375	1.32291676725984e-190	Myocyte
AK1	8.64133451373251e-194	1.40791071750638	0.451	0.229	1.57427832171179e-189	Myocyte
ZNF106	3.35272350518829e-191	0.793707564676303	0.427	0.189	6.10799168175203e-187	Myocyte
ACYP2	5.1349406823178e-182	0.639549195131241	0.505	0.264	9.35483493504657e-178	Myocyte
FHL3	2.0748978565842e-180	0.505122834054023	0.329	0.109	3.7800489151251e-176	Myocyte
MYL6B	9.79304332520411e-177	0.755303461102197	0.343	0.125	1.78409663298568e-172	Myocyte
MACROD1	3.45551697109919e-173	0.678553773357395	0.448	0.217	6.29526081794851e-169	Myocyte
PTP4A3	4.77407804101351e-163	0.657068686491048	0.443	0.209	8.69741537511842e-159	Myocyte
CAPN3	8.25723391579134e-162	0.511019299369321	0.326	0.117	1.50430287477887e-157	Myocyte
GADD45G	1.23180766046248e-159	0.574375109238206	0.392	0.167	2.24410719583054e-155	Myocyte
NDRG2	4.13488078238075e-149	1.10150200126503	0.438	0.239	7.53292580934125e-145	Myocyte
CCDC80	9.08217182972143e-145	0.721866553373805	0.54	0.308	1.65459006393865e-140	Myocyte
CHCHD10	2.6539215861249e-141	0.511719649017893	0.326	0.13	4.83491434560234e-137	Myocyte
PLA2G2A	9.30944334840292e-128	0.622341898452866	0.303	0.111	1.69599438921204e-123	Myocyte
KIF1B	3.26217672700564e-125	0.697563888496949	0.487	0.32	5.94303356125888e-121	Myocyte
A2M	3.04281354113682e-120	0.706355252749082	0.697	0.497	5.54339770924306e-116	Myocyte
SVIL	3.61514941193117e-115	0.69261802334501	0.429	0.256	6.5860791986562e-111	Myocyte
SMIM37	4.14688628591753e-114	0.570148410791534	0.472	0.298	7.55479743568456e-110	Myocyte
DCN	5.59998735846396e-111	0.591307779751907	0.852	0.602	1.02020569696496e-106	Myocyte
SELENOW	2.82358630219186e-110	0.645159283222536	0.928	0.897	5.14400952533313e-106	Myocyte
MAP3K20	1.29105558441865e-109	0.654114356885291	0.487	0.333	2.3520450636939e-105	Myocyte
FEM1A	4.03815197720347e-108	0.51910825616121	0.374	0.201	7.35670527206928e-104	Myocyte
ZNF703	9.54988172476629e-105	0.52771617090899	0.378	0.199	1.73979745261792e-100	Myocyte
CXCL12	2.16647500060369e-104	0.57158520078853	0.691	0.451	3.94688415609979e-100	Myocyte
AKR1B1	1.09560167926642e-99	0.557452978953869	0.449	0.288	1.99596713928756e-95	Myocyte
PACSIN3	5.91697944428197e-98	0.646905045740285	0.379	0.222	1.07795531515929e-93	Myocyte
PRKACA	3.10964886906014e-97	0.720252121866354	0.607	0.525	5.66515830965376e-93	Myocyte
CFD	4.95536434348223e-97	0.77902448492289	0.464	0.282	9.02768276095592e-93	Myocyte
NNMT	5.72810930708221e-97	0.783029458643642	0.483	0.319	1.04354695356424e-92	Myocyte
SERPINF1	6.9695246878683e-95	0.653757623770691	0.479	0.317	1.26970800763585e-90	Myocyte
TNXB	1.15098887263547e-89	0.537189473159741	0.551	0.353	2.0968715281673e-85	Myocyte
MAP4	1.95788667191081e-74	0.537425446739097	0.68	0.625	3.56687793888711e-70	Myocyte
IDH2	7.32200502279174e-73	0.672821335923186	0.402	0.274	1.3339228750522e-68	Myocyte
NIPSNAP2	1.78147204174032e-59	0.549140433264629	0.374	0.261	3.24548576564251e-55	Myocyte
ATP2A2	5.80108500452773e-51	0.654200503348196	0.523	0.456	1.05684166612486e-46	Myocyte
NDUFA4	3.80312985954219e-31	0.508409823168297	0.424	0.375	6.92854197811397e-27	Myocyte
NDUFB9	4.57468646574279e-23	0.544432308994077	0.572	0.538	8.33416380329021e-19	Myocyte
MZB1	1.1742857401735e-228	1.39048161384903	0.545	0.19	2.13931376144807e-224	B/Plasma cell
DERL3	1.64404053246439e-200	0.888214316694778	0.561	0.206	2.99511304204363e-196	B/Plasma cell
TENT5C	1.04515606299156e-192	0.934266035103104	0.469	0.156	1.90406531555803e-188	B/Plasma cell
IGKC	4.00867964836896e-182	3.07942809863011	0.998	0.824	7.30301258339857e-178	B/Plasma cell
XBP1	5.54790380312638e-171	1.68279797170775	0.776	0.563	1.01071711485356e-166	B/Plasma cell
IGLC1	1.32626634261735e-166	2.04217855256678	0.433	0.143	2.41619202298028e-162	B/Plasma cell
IGHA1	4.66214345349999e-166	3.47807875033819	0.764	0.465	8.49349294358629e-162	B/Plasma cell
PIM2	1.66090785904012e-164	1.11119126876758	0.526	0.221	3.02584193759928e-160	B/Plasma cell
JCHAIN	1.82125210279015e-160	2.15435343785937	0.599	0.312	3.31795708086309e-156	B/Plasma cell
CD79A	4.53084872291437e-158	0.61636754350755	0.365	0.103	8.2543002034054e-154	B/Plasma cell
PDK1	3.92239011251375e-155	0.708178809858477	0.52	0.214	7.14581030697755e-151	B/Plasma cell
POU2AF1	2.23180965740353e-149	0.626670099525471	0.447	0.158	4.06591083385776e-145	B/Plasma cell
BTG2	3.64386458719489e-136	0.788302339854425	0.842	0.647	6.63839250495166e-132	B/Plasma cell
TXNDC5	5.75736197497976e-135	1.39246934398906	0.623	0.402	1.04887620460181e-130	B/Plasma cell
IGHG1	2.19758598130573e-129	2.60042143931465	0.851	0.6	4.00356214074277e-125	B/Plasma cell
SEL1L3	1.38314744101306e-113	0.660932057874542	0.552	0.289	2.51981800803759e-109	B/Plasma cell
PTGDS	7.99652324680893e-104	1.03606514113002	0.724	0.472	1.45680660510365e-99	B/Plasma cell
HERPUD1	3.84087175648161e-102	0.77368834636098	0.594	0.379	6.9973001659582e-98	B/Plasma cell
IGHG3	1.03702165575065e-100	1.90758490137345	0.505	0.244	1.88924605244653e-96	B/Plasma cell
SEC11C	1.56972972235683e-91	0.784198933750595	0.516	0.309	2.85973360818966e-87	B/Plasma cell
TXNDC11	2.40650907038762e-90	0.554503148098387	0.437	0.211	4.38417822443216e-86	B/Plasma cell
ITM2C	3.30837829703673e-81	0.949279844801783	0.555	0.399	6.02720358154151e-77	B/Plasma cell
CYBA	6.65296372087649e-72	0.776232503967608	0.631	0.499	1.21203693066928e-67	B/Plasma cell
SEL1L	4.09644395923801e-70	0.558476581237652	0.592	0.431	7.46290160493981e-66	B/Plasma cell
SSR4	3.83517265439372e-68	0.870866142682802	0.455	0.297	6.98691754177448e-64	B/Plasma cell
IGHM	4.54384970714624e-62	1.03644769270942	0.372	0.176	8.27798539647901e-58	B/Plasma cell
COMP	4.82275043498187e-26	0.619973590553695	0.355	0.237	8.78608674244996e-22	B/Plasma cell
AQP9	1.75898300590027e-149	1.36342855316047	0.554	0.081	3.2045152401491e-145	Macrophage
HK3	2.8047463171487e-149	1.91231502682644	0.691	0.136	5.10968684058151e-145	Macrophage
SPP1	4.40362661782e-141	1.44396923822498	0.511	0.072	8.02252697234448e-137	Macrophage
CCL22	1.69066164036273e-135	1.66209751619769	0.614	0.112	3.08004737641281e-131	Macrophage
FBP1	1.74367042454486e-128	1.12651558382592	0.481	0.069	3.17661877943582e-124	Macrophage
ITGAX	5.72740391185523e-124	2.3085939382254	0.867	0.299	1.04341844466179e-119	Macrophage
SLC11A1	1.19599485685938e-120	1.50022034153331	0.627	0.132	2.17886343022641e-116	Macrophage
MARCO	1.15283825580353e-106	1.0776138813462	0.506	0.091	2.10024073442286e-102	Macrophage
ALOX5	2.45068358758129e-100	1.54658233297605	0.841	0.318	4.4646553598556e-96	Macrophage
NCF2	4.02496075411087e-97	1.82313444239459	0.858	0.356	7.33267350183919e-93	Macrophage
CLEC5A	7.04161114811515e-96	0.992968781543205	0.464	0.084	1.28284071896362e-91	Macrophage
RGCC	1.39414367410738e-82	2.12147372064946	0.777	0.344	2.53985094548882e-78	Macrophage
CHIT1	9.03631852450342e-82	0.823015714288097	0.3	0.04	1.64623650879403e-77	Macrophage
APOBR	8.79308059735641e-79	0.946893698995488	0.691	0.217	1.60192342322639e-74	Macrophage
G0S2	1.28013695307404e-75	1.66378112348646	0.562	0.151	2.33215350111029e-71	Macrophage
SPI1	9.15616427303274e-75	1.13811667427982	0.876	0.463	1.66807000726111e-70	Macrophage
NR1H3	4.97487998931655e-71	1.12645865148524	0.541	0.151	9.06323636453688e-67	Macrophage
MMP9	3.54688072562749e-70	1.00926507202104	0.541	0.143	6.46170730594815e-66	Macrophage
CHI3L1	9.17173005102379e-67	1.9273150782404	0.652	0.242	1.67090578069551e-62	Macrophage
FGR	1.80903770247304e-64	0.75320957084219	0.515	0.139	3.29570488636538e-60	Macrophage
ARRB2	6.92070358659376e-62	0.936965557136222	0.751	0.328	1.26081377940565e-57	Macrophage
KCNAB2	4.44758909742372e-61	0.775012915667005	0.644	0.221	8.10261781768654e-57	Macrophage
PLEK	4.52122978669748e-58	0.676933756683427	0.528	0.156	8.23677642540546e-54	Macrophage
SAT1	3.81442878582261e-57	1.08425824818219	1	0.904	6.94912636201163e-53	Macrophage
ADAMDEC1	9.17872220686818e-57	0.630443913247589	0.506	0.141	1.67217961164724e-52	Macrophage
NEK6	2.9019981273743e-56	1.03578771098442	0.764	0.375	5.28686018845051e-52	Macrophage
SERPINA1	9.08073212618438e-56	0.779692642168671	0.579	0.194	1.65432777874827e-51	Macrophage
TFRC	1.90702610811321e-55	1.25831	0.837	0.474	3.47422016376065e-51	Macrophage
APOE	4.04532116698742e-55	2.01878455858232	0.966	0.785	7.36976610201769e-51	Macrophage
TM4SF19	5.56561838264073e-55	1.06903223008874	0.446	0.124	1.01394435694949e-50	Macrophage
PLEKHO1	2.03548285455326e-53	0.97556753940645	0.794	0.442	3.70824266442512e-49	Macrophage
IL4I1	3.29998878941302e-53	0.566899989914531	0.451	0.12	6.01191957655263e-49	Macrophage
ZEB2	1.62683081436532e-52	0.955860870926788	0.803	0.41	2.96376037761074e-48	Macrophage
IRAK3	6.22833993052564e-48	0.920717977735397	0.609	0.241	1.13467896854316e-43	Macrophage
LYZ	1.70463955064458e-44	1.36510126175651	0.944	0.711	3.1055123333643e-40	Macrophage
NLRP3	8.37763128964201e-44	0.59513215811567	0.386	0.106	1.52623686834698e-39	Macrophage
CYBB	3.78034755463502e-43	0.802894737441552	0.631	0.275	6.88703717503409e-39	Macrophage
SLC20A1	8.57630013307494e-43	0.863409721365943	0.687	0.326	1.56243035824359e-38	Macrophage
HCLS1	1.4172789405087e-41	0.773904800562759	0.777	0.423	2.58199877381874e-37	Macrophage
CYTH4	1.42952165226245e-41	0.695466528122915	0.635	0.278	2.60430254609173e-37	Macrophage
BEST1	2.30263963524562e-40	0.541345120999801	0.382	0.111	4.19494888749048e-36	Macrophage
UBASH3B	3.75523146793672e-40	0.737503521310736	0.455	0.155	6.84128068828712e-36	Macrophage
MMP12	4.87116585575059e-40	0.500923174143757	0.451	0.136	8.87428995600643e-36	Macrophage
FTH1	5.98451604716946e-40	0.774059381815558	1	0.861	1.09025913347333e-35	Macrophage
TMSB4X	6.60104176524218e-40	1.03625658977267	1	0.999	1.20257778879182e-35	Macrophage
CD14	2.00326967089134e-38	0.747165442019801	0.742	0.392	3.64955668642984e-34	Macrophage
CXCL8	3.83705727809863e-37	1.40120898249531	0.386	0.123	6.99035094924008e-33	Macrophage
PIK3AP1	4.65621584318976e-37	0.53895332243166	0.451	0.157	8.48269402312311e-33	Macrophage
PLEKHO2	1.41755000089083e-36	0.675978333163785	0.635	0.3	2.58249259162292e-32	Macrophage
S100A4	1.81444240106617e-36	0.807298716924967	0.944	0.769	3.30555116626236e-32	Macrophage
CCDC88A	3.20175780507008e-36	0.631843822641821	0.592	0.26	5.83296236927668e-32	Macrophage
CTSZ	3.5454987410181e-36	0.82166446391291	0.906	0.723	6.45918960638678e-32	Macrophage
TCIRG1	2.72031959685574e-35	0.562100561160281	0.618	0.276	4.95587824155178e-31	Macrophage
TOMM40	3.56366690437547e-35	1.15624871422652	0.652	0.363	6.49228836639123e-31	Macrophage
PLEKHB2	8.29033906132737e-35	1.08199884937846	0.742	0.524	1.51033397019262e-30	Macrophage
MCL1	1.13289134531153e-34	0.59876385622967	1	0.982	2.06390145288854e-30	Macrophage
PLAUR	1.25204492607383e-34	0.657630432592632	0.528	0.213	2.28097544632131e-30	Macrophage
DOCK5	1.38121896056129e-34	0.795429603555459	0.639	0.324	2.51630470235056e-30	Macrophage
CHST11	2.25755376563665e-33	0.825847574058165	0.871	0.561	4.11281145023685e-29	Macrophage
SLC8A1	7.135995542241e-33	0.527668188319219	0.536	0.224	1.30003566788547e-28	Macrophage
PIM3	9.19932285709145e-33	0.704610688084166	0.794	0.504	1.67593263810492e-28	Macrophage
MYO1F	1.17579664884081e-32	0.50904290139018	0.476	0.183	2.14206633485819e-28	Macrophage
SLC39A11	1.18857606339247e-32	0.73315132600604	0.549	0.246	2.16534787228839e-28	Macrophage
MSR1	2.02013672269207e-32	0.537525054310943	0.455	0.171	3.68028508140041e-28	Macrophage
TNFAIP3	2.05635879473445e-31	0.716190997094113	0.657	0.358	3.74627445224722e-27	Macrophage
LSP1	3.11045226844636e-30	0.734079948502809	0.88	0.685	5.66662194265559e-26	Macrophage
ATP6V1B2	4.18167768125559e-30	0.630177698661303	0.652	0.346	7.61818039971143e-26	Macrophage
CAPG	8.42997002849072e-29	0.768580049526994	0.695	0.441	1.53577193979044e-24	Macrophage
TNFRSF14	4.12604151799543e-28	0.546155807884369	0.652	0.342	7.51682243748407e-24	Macrophage
MMP19	6.4567084987822e-28	0.514080591717161	0.399	0.148	1.17628315430814e-23	Macrophage
TNS3	6.64551102955833e-28	0.522891097041805	0.489	0.21	1.21067919936494e-23	Macrophage
ARHGAP18	1.19467376168229e-27	0.679020888104967	0.622	0.323	2.17645665903279e-23	Macrophage
TLR2	5.42182817179646e-27	0.789864162729895	0.605	0.323	9.87748656337878e-23	Macrophage
PRKCD	9.21196793966627e-27	0.638579984161821	0.571	0.295	1.6782363192484e-22	Macrophage
LCP1	1.1029133173545e-26	0.935248633914051	0.695	0.433	2.00928748155642e-22	Macrophage
COTL1	1.5410569205378e-26	0.677179663340138	0.742	0.487	2.80749749783576e-22	Macrophage
ZNF316	2.36636854842097e-26	0.748605889129812	0.661	0.392	4.31105022151332e-22	Macrophage
TMSB10	5.42393529846917e-26	0.576002678414282	1	0.99	9.88132532675114e-22	Macrophage
IKBKE	7.06794828656047e-26	0.589873430984345	0.554	0.262	1.28763881884559e-21	Macrophage
SGK1	7.25954197444441e-26	0.775961914736818	0.76	0.543	1.32254335690428e-21	Macrophage
TAPBP	3.74592356262537e-25	0.648592060474018	0.991	0.908	6.8243235463909e-21	Macrophage
GABARAP	3.90676675983918e-25	0.619353532837998	0.983	0.892	7.11734768307501e-21	Macrophage
NFKB2	8.87418742283456e-25	0.655569287600101	0.725	0.469	1.616699464692e-20	Macrophage
STXBP2	1.49000733946313e-24	0.56940534186087	0.609	0.348	2.71449537103392e-20	Macrophage
ABR	1.54191597874837e-24	0.683595531468413	0.674	0.421	2.80906253008378e-20	Macrophage
THEMIS2	1.99699257049015e-24	0.550031426103053	0.558	0.288	3.63812106491895e-20	Macrophage
SH3BP2	2.21970121606574e-24	0.534902766328964	0.485	0.224	4.04385167542857e-20	Macrophage
ARHGAP30	5.39948413060594e-24	0.528984027190805	0.532	0.264	9.83678018913789e-20	Macrophage
RBM47	8.43473636021383e-24	0.52953883184154	0.515	0.252	1.53664027010376e-19	Macrophage
CD53	1.70855571139943e-22	0.539950241694147	0.541	0.279	3.11264679502749e-18	Macrophage
CD37	4.72476018495487e-22	0.515286020018162	0.433	0.197	8.60756810495078e-18	Macrophage
MPP1	7.79224682152085e-22	0.51000746593238	0.472	0.226	1.41959152594467e-17	Macrophage
ITGB2	7.01104823976512e-21	0.540348003788178	0.485	0.247	1.27727276832041e-16	Macrophage
CIR1	1.76722823158424e-20	0.63333790199686	0.438	0.217	3.21953639230018e-16	Macrophage
CD4	5.92808196628792e-20	0.694659897798094	0.605	0.379	1.07997797261833e-15	Macrophage
ATP6V1A	2.43058437404812e-19	0.582410255002773	0.597	0.38	4.42803861264086e-15	Macrophage
LAP3	5.53597417032543e-19	0.513705006620794	0.867	0.699	1.00854377434989e-14	Macrophage
CYTIP	9.55335988167567e-19	0.509199870962056	0.511	0.275	1.74043110324367e-14	Macrophage
AKR1A1	1.44668785904599e-18	0.664055513908308	0.725	0.591	2.63557594160999e-14	Macrophage
ARAP1	2.22074085923083e-18	0.516403416234284	0.601	0.387	4.04574569734673e-14	Macrophage
LITAF	2.38507288901222e-18	0.586885259141248	0.721	0.522	4.34512578920246e-14	Macrophage
CXCR4	4.44081961037346e-18	0.548032905412582	0.704	0.453	8.09028516617837e-14	Macrophage
VASP	4.56630684145411e-18	0.527834683343116	0.657	0.452	8.3188978037611e-14	Macrophage
ALCAM	2.34710752195161e-17	0.526689841643156	0.464	0.238	4.27596048349145e-13	Macrophage
BAG1	1.67012101029042e-15	0.606743013473124	0.867	0.752	3.04262645654708e-11	Macrophage
SOD2	2.37940562658659e-14	0.711128345357538	0.867	0.786	4.33480117051546e-10	Macrophage
SRGN	4.01537774265053e-14	0.630438653925628	0.605	0.403	7.31521517156074e-10	Macrophage
UTP18	2.03672802983955e-13	0.525702286509693	0.571	0.377	3.7105111247617e-09	Macrophage
SEMA6B	2.32852970796164e-13	0.515263301024554	0.318	0.158	4.24211542196451e-09	Macrophage
SERF2	3.83707715401534e-13	0.538144246197412	0.961	0.923	6.99038715918515e-09	Macrophage
RNF181	1.08319423857342e-12	0.516645988568331	0.717	0.55	1.97336326383305e-08	Macrophage
LRPAP1	1.9111248544037e-11	0.545637382278833	0.768	0.689	3.48168725975266e-07	Macrophage
ANP32E	1.23859853650424e-10	0.526792070765756	0.708	0.566	2.25647881380343e-06	Macrophage
TRBC1	4.42829492608343e-10	0.504751483254352	0.356	0.214	8.0674676963388e-06	Macrophage
LTB	2.52831861034446e-09	0.768813243938813	0.395	0.257	4.60609084432553e-05	Macrophage
ADM	1.48398275792416e-08	0.575409464515943	0.511	0.375	0.000270351978838623	Macrophage
CORO1A	3.59896204474739e-08	0.540259684329653	0.592	0.484	0.00065565890531208	Macrophage
IRF8	4.59594749448044e-08	0.507920374697728	0.442	0.301	0.000837289714544446	Macrophage
ARHGDIB	2.28362736510406e-06	0.531074029875574	0.489	0.389	0.0416031233374658	Macrophage
MS4A1	6.31947817518745e-103	1.85854326045582	0.729	0.113	1.15128253395565e-98	T/NK cell
TBC1D10C	6.15824427914367e-89	1.62908316197173	0.949	0.263	1.12190894277439e-84	T/NK cell
CCR7	7.72413408779505e-89	1.2770285287962	0.686	0.118	1.4071827481145e-84	T/NK cell
ZAP70	4.53634829090251e-87	1.39609900012304	0.932	0.244	8.26431931636619e-83	T/NK cell
SELL	4.84285810099179e-85	1.68241544799968	0.898	0.22	8.82271888838685e-81	T/NK cell
IL7R	6.11680421825169e-80	1.70184212003245	0.992	0.346	1.11435939248109e-75	T/NK cell
ITK	6.1205082678523e-79	0.887324235974529	0.661	0.113	1.11503419623733e-74	T/NK cell
MAP4K1	5.48245861951429e-77	1.07660505995464	0.754	0.16	9.98794311303113e-73	T/NK cell
TRAC	1.47604658840048e-75	1.84132332761928	0.983	0.423	2.68906167474799e-71	T/NK cell
BLK	2.51650713860389e-75	1.13239895325622	0.627	0.109	4.58457270510857e-71	T/NK cell
IKZF1	6.6672299287341e-75	1.7719966589563	0.966	0.399	1.21463594841678e-70	T/NK cell
CORO1A	1.38587606295232e-74	1.94762178756986	1	0.48	2.52478901148655e-70	T/NK cell
CD6	2.0376513945319e-72	1.11059577043942	0.686	0.14	3.71219331055821e-68	T/NK cell
TRBC1	8.98394801545848e-72	1.41960804694177	0.822	0.211	1.63669564945623e-67	T/NK cell
LIMD2	9.14494918175172e-69	1.60431140590852	0.915	0.321	1.66602684193153e-64	T/NK cell
PLA2G2D	7.62627750163239e-68	1.15691716020165	0.449	0.061	1.38935523524739e-63	T/NK cell
GZMA	8.56412401190475e-67	1.0634023719812	0.864	0.239	1.56021211248881e-62	T/NK cell
TMC8	1.57140580235272e-66	1.03770126294215	0.627	0.123	2.86278709072618e-62	T/NK cell
AKNA	4.59896495492223e-66	1.57596480879326	0.975	0.44	8.37839435487731e-62	T/NK cell
CXCR4	8.68563949597381e-66	1.73574455557572	0.975	0.453	1.58234980337651e-61	T/NK cell
CD2	7.81328962467962e-64	0.976376335854897	0.737	0.171	1.42342510382413e-59	T/NK cell
NIBAN3	7.93769115693659e-64	0.93241949543471	0.263	0.022	1.44608857497071e-59	T/NK cell
EOMES	7.66705295713275e-63	0.817022288670959	0.619	0.121	1.39678370773045e-58	T/NK cell
SH2D1A	3.15211833542784e-61	0.772249216059897	0.525	0.091	5.74252918348244e-57	T/NK cell
PRKCB	3.34797901024901e-61	0.968655974427586	0.644	0.139	6.09934816087165e-57	T/NK cell
SLAMF6	5.84791949273272e-60	0.801164410557547	0.644	0.134	1.06537397318605e-55	T/NK cell
IKZF3	6.41058567313377e-59	0.961608832091913	0.712	0.171	1.16788049793151e-54	T/NK cell
CCR4	9.68558424274821e-59	0.804196232073569	0.483	0.08	1.76451973734387e-54	T/NK cell
TRAT1	1.03863860279455e-58	0.56159633544347	0.441	0.065	1.89219180657111e-54	T/NK cell
TRAF3IP3	1.47040449899465e-58	1.15493534617592	0.729	0.192	2.67878291626845e-54	T/NK cell
ST8SIA1	1.38779384720243e-57	0.922207433744685	0.669	0.156	2.52828283083339e-53	T/NK cell
RASGRP2	1.5657408898042e-57	1.02328795441356	0.72	0.187	2.8524667530453e-53	T/NK cell
ACAP1	8.79564455866121e-57	1.02648021078183	0.754	0.201	1.6023905256969e-52	T/NK cell
TCF7	9.03221165606409e-57	1.02672054469369	0.466	0.079	1.64548831950176e-52	T/NK cell
GZMK	6.7658795907879e-56	0.931133922748543	0.593	0.124	1.23260794384974e-51	T/NK cell
ITGA4	7.65483369377045e-56	0.906681448830605	0.703	0.178	1.3945576023311e-51	T/NK cell
LTB	9.68541578000602e-56	2.14203253169874	0.797	0.254	1.7644890468015e-51	T/NK cell
CD96	1.05139820941318e-55	0.799761446335541	0.653	0.15	1.91543725790893e-51	T/NK cell
ANKRD44	5.80087838185958e-55	0.897701999268674	0.661	0.161	1.05680402360718e-50	T/NK cell
BANK1	6.92156538181952e-55	1.08868916205018	0.415	0.064	1.26097078125988e-50	T/NK cell
RHOF	3.07979355449739e-54	0.968218411196873	0.669	0.166	5.61076789758334e-50	T/NK cell
RIPOR2	9.29668220717081e-54	0.737430442680126	0.525	0.102	1.69366956450238e-49	T/NK cell
FCMR	9.79474238063141e-54	0.768316312247663	0.398	0.059	1.78440616690343e-49	T/NK cell
PYHIN1	1.30099680808865e-53	0.612601771637949	0.5	0.09	2.37015598497591e-49	T/NK cell
ARHGAP15	2.17291671659329e-53	0.91676976764595	0.644	0.155	3.95861967428966e-49	T/NK cell
SPIB	5.94235575593214e-52	0.935883316394392	0.39	0.06	1.08257837161572e-47	T/NK cell
SMAP2	6.18884758296849e-52	1.21924118881722	0.907	0.404	1.1274842526652e-47	T/NK cell
CD48	1.41954465127855e-51	0.934491664294176	0.653	0.162	2.58612644569926e-47	T/NK cell
CD8A	1.65487887755151e-51	0.82233301503634	0.653	0.16	3.01485833912334e-47	T/NK cell
PSTPIP1	5.99718329961302e-51	0.794789822122405	0.661	0.163	1.0925668535235e-46	T/NK cell
CXCR5	1.04841243904308e-50	0.567059544941759	0.314	0.039	1.90999778144868e-46	T/NK cell
CARMIL2	1.19852054741901e-50	0.655918937903444	0.458	0.081	2.18346473328795e-46	T/NK cell
DUSP2	4.14911593892915e-50	0.846721410663943	0.72	0.195	7.55885941754112e-46	T/NK cell
DTHD1	9.65508845824354e-50	0.502629	0.441	0.074	1.75896401532281e-45	T/NK cell
OXNAD1	2.91302661774024e-49	1.05149321022256	0.881	0.299	5.30695189219918e-45	T/NK cell
THEMIS	4.1253739442651e-49	0.637989482231253	0.525	0.106	7.51560625166215e-45	T/NK cell
TIGIT	4.51304560362588e-49	0.823353808814524	0.568	0.128	8.22186648068564e-45	T/NK cell
P2RY10	4.66048340136902e-49	0.712189701349265	0.458	0.084	8.49046866061407e-45	T/NK cell
SCML4	6.48655056051236e-49	0.523122187628834	0.483	0.089	1.18171978111414e-44	T/NK cell
ZC3H12D	1.21992838598915e-48	0.80945787984006	0.644	0.161	2.22246553359504e-44	T/NK cell
PIK3CD	1.25947281351229e-48	0.888158361746341	0.754	0.225	2.2945075716567e-44	T/NK cell
PAX5	1.39106471722978e-48	0.620783124592446	0.331	0.045	2.53424170184921e-44	T/NK cell
SLA	4.8781580118411e-48	0.986170869442448	0.856	0.293	8.88702826597212e-44	T/NK cell
TLR10	6.23170505055551e-48	0.548009984612034	0.373	0.057	1.1352920261102e-43	T/NK cell
KLRG1	7.0562517118058e-48	0.613170593739341	0.508	0.102	1.28550793685678e-43	T/NK cell
DENND2D	9.74253006434769e-48	0.820433055133774	0.669	0.18	1.77489412712286e-43	T/NK cell
ITGAL	1.41883410447432e-47	0.862547180643864	0.542	0.121	2.58483197153132e-43	T/NK cell
KLRK1	1.88862457163782e-47	0.718558024673321	0.627	0.151	3.44069624460979e-43	T/NK cell
ARHGAP45	8.0839315442611e-47	1.08484443228167	0.695	0.215	1.47273064873349e-42	T/NK cell
CD37	1.34795434676781e-46	1.33642429068878	0.678	0.197	2.4557032289416e-42	T/NK cell
HCLS1	1.42038959198638e-46	1.1979219838037	0.907	0.425	2.58766575868079e-42	T/NK cell
ZNF101	3.90162721157462e-46	0.684113656185548	0.61	0.144	7.10798445404664e-42	T/NK cell
TC2N	8.90802373579225e-46	0.888915509765516	0.678	0.197	1.62286376418663e-41	T/NK cell
CD19	7.39882794119407e-45	0.604832748407669	0.297	0.039	1.34791847432674e-40	T/NK cell
SP140	9.2438088701935e-45	0.815980969446908	0.559	0.132	1.68403709997185e-40	T/NK cell
PPP1R16B	1.17553029027907e-44	0.784120992027922	0.508	0.113	2.14158108283042e-40	T/NK cell
STK4	1.46518344935616e-44	1.09703025981861	0.856	0.368	2.66927120803705e-40	T/NK cell
RASSF2	1.49376917053664e-44	1.14979168384371	0.746	0.258	2.72134867488366e-40	T/NK cell
SKAP1	1.80191321412759e-44	0.556458069693617	0.407	0.072	3.28272549349764e-40	T/NK cell
TNIK	1.98585086802295e-44	0.923073931203025	0.805	0.27	3.61782311136421e-40	T/NK cell
LY9	2.96485093607383e-44	0.574226271531828	0.424	0.077	5.4013654353393e-40	T/NK cell
TMSB4X	2.98343243445782e-44	1.03680773411637	1	0.999	5.43521720909526e-40	T/NK cell
CCL19	4.14843435827873e-44	1.3761272149016	0.72	0.213	7.55761771391219e-40	T/NK cell
CD53	1.99990571526183e-43	1.11877082350563	0.771	0.28	3.64342823206401e-39	T/NK cell
COTL1	4.55241031063389e-43	1.18282953634784	0.941	0.487	8.29358110391282e-39	T/NK cell
SPOCK2	5.48511798590206e-43	1.06972822820778	0.61	0.17	9.99278794671638e-39	T/NK cell
CD28	7.63725434566932e-43	0.764058841695742	0.559	0.137	1.39135499669404e-38	T/NK cell
JAK3	8.42895510567501e-43	0.912518760838203	0.644	0.187	1.53558704115187e-38	T/NK cell
BIRC3	1.03157192273135e-42	0.679148245277061	0.475	0.1	1.87931772883198e-38	T/NK cell
CD5	1.27108765695937e-42	0.598051040320951	0.398	0.073	2.31566749344858e-38	T/NK cell
CYFIP2	1.52959751794353e-42	0.740398952042045	0.466	0.1	2.78662075818953e-38	T/NK cell
CXCL13	2.72998803763826e-42	1.58755174612804	0.492	0.112	4.97349220696938e-38	T/NK cell
TRAF1	3.88462449113707e-42	0.823243141640409	0.593	0.158	7.07700889795351e-38	T/NK cell
CLEC2D	5.10616621066581e-42	0.702486473690975	0.61	0.161	9.30241360259097e-38	T/NK cell
CYTIP	7.83152260221705e-42	1.0985762652584	0.754	0.275	1.4267467876719e-37	T/NK cell
ARHGAP9	3.39794484600724e-41	0.71617988177666	0.576	0.149	6.19037592045599e-37	T/NK cell
IRF8	3.74608959242811e-41	1.13017770925956	0.797	0.298	6.82462601948553e-37	T/NK cell
GPSM3	6.49036670250161e-41	0.952584461195191	0.653	0.2	1.18241500586174e-36	T/NK cell
IL10RA	9.42288576243356e-41	0.856044608695531	0.72	0.233	1.71666132820015e-36	T/NK cell
FCHO1	2.01296285709971e-40	0.530086642256028	0.407	0.077	3.66721573306425e-36	T/NK cell
CD247	3.09776411381685e-40	0.571549600496181	0.381	0.07	5.64350666255154e-36	T/NK cell
TNFRSF13C	3.87143919404073e-40	0.717794956988472	0.466	0.1	7.05298792370341e-36	T/NK cell
IL16	8.9936569707413e-40	0.87616157440987	0.585	0.162	1.63846442692965e-35	T/NK cell
ARHGAP4	1.36813093114436e-39	0.821247062150996	0.695	0.225	2.49246093035879e-35	T/NK cell
RHOH	1.42554704085836e-39	0.752772881817321	0.449	0.097	2.59706159903576e-35	T/NK cell
GRAP2	1.53474356131075e-39	0.574543730114735	0.466	0.101	2.79599581999593e-35	T/NK cell
ARHGAP30	3.53820096862047e-39	0.932201526451208	0.746	0.265	6.44589452463277e-35	T/NK cell
APBB1IP	4.2334136734334e-39	0.862617462888309	0.61	0.178	7.71243303026097e-35	T/NK cell
CARD11	6.08946252845001e-39	0.634439210492993	0.542	0.135	1.10937828343302e-34	T/NK cell
TRAF5	8.64639565905876e-39	0.622969276460304	0.542	0.135	1.57520036116732e-34	T/NK cell
GIMAP7	1.27495950420165e-38	0.969403903530719	0.805	0.315	2.32272122475456e-34	T/NK cell
SASH3	1.57263334108749e-38	0.960387190736964	0.576	0.165	2.86502342079319e-34	T/NK cell
GZMM	1.58996604303123e-38	0.558036138833911	0.407	0.081	2.89660013719429e-34	T/NK cell
ARHGAP25	1.64289382517111e-38	0.764917422770085	0.568	0.157	2.99302397069672e-34	T/NK cell
TMC6	2.16288987985005e-38	0.800317378872603	0.686	0.225	3.94035278311082e-34	T/NK cell
LCK	5.45057566996343e-38	0.677210105648915	0.398	0.08	9.92985875553938e-34	T/NK cell
EVL	6.83723482129138e-38	1.16510447023518	0.814	0.357	1.24560743974286e-33	T/NK cell
TRBC2	7.01079896994776e-38	1.80164152501223	0.686	0.256	1.27722735634508e-33	T/NK cell
CELF2	7.32387648124919e-38	0.903941040085098	0.754	0.281	1.33426381735398e-33	T/NK cell
DOCK2	8.16765654834076e-38	0.811233547077482	0.703	0.234	1.48798366997672e-33	T/NK cell
STK10	8.47899059498277e-38	0.76893412743671	0.669	0.217	1.54470250659396e-33	T/NK cell
NKG7	8.87503713232158e-38	0.698808437398413	0.61	0.174	1.61685426476635e-33	T/NK cell
CD79A	1.34679732615982e-37	1.20390660776693	0.508	0.131	2.45359536879795e-33	T/NK cell
STAT4	1.52082468153407e-37	0.508885648982277	0.441	0.094	2.77063840481876e-33	T/NK cell
BATF	1.7729403188026e-37	0.517794291640722	0.475	0.108	3.22994267279458e-33	T/NK cell
TNFRSF13B	1.77740420736505e-37	0.783944670696372	0.331	0.057	3.23807498497764e-33	T/NK cell
RUNX3	2.37278464819331e-37	0.780428560170359	0.585	0.168	4.32273907207857e-33	T/NK cell
SLAMF1	2.53385665152881e-37	0.626183759791862	0.542	0.138	4.61618004775518e-33	T/NK cell
CD22	2.82824298927802e-37	0.623800690046645	0.314	0.051	5.15249307786669e-33	T/NK cell
CASP8	5.70526718387991e-37	0.920606218218619	0.822	0.333	1.03938557555924e-32	T/NK cell
PARVG	1.67609308013045e-36	0.725235252135946	0.703	0.225	3.05350637338166e-32	T/NK cell
POU2F2	2.32117930626432e-36	0.601375071153643	0.407	0.085	4.22872446015234e-32	T/NK cell
LEPROTL1	4.2307235994223e-36	0.716157137993254	0.695	0.231	7.70753225342755e-32	T/NK cell
RASAL3	4.78292519601674e-36	0.620778529053174	0.432	0.095	8.7135331221033e-32	T/NK cell
NFATC2	1.5359136144106e-35	0.753716228393154	0.559	0.16	2.79812742273323e-31	T/NK cell
PTPN7	1.88510343499903e-35	0.719888337211955	0.602	0.182	3.43428143788123e-31	T/NK cell
DENND1C	2.89075059190822e-35	0.584811577968047	0.415	0.09	5.2663694283384e-31	T/NK cell
PTPRC	3.28034187987621e-35	0.562845126756311	0.39	0.081	5.97612683675849e-31	T/NK cell
SEPTIN1	3.27270932536065e-34	1.11286264992547	0.28	0.046	5.96222184894204e-30	T/NK cell
HSH2D	3.37854693808686e-34	0.521238653879165	0.449	0.105	6.15503681180663e-30	T/NK cell
LAT	3.93889108000878e-34	0.758209352934828	0.534	0.153	7.17587176955999e-30	T/NK cell
NCKAP1L	4.4437160740458e-34	0.715137442552268	0.653	0.209	8.09556194369663e-30	T/NK cell
CD3D	4.5335409649794e-34	0.648142231368616	0.424	0.096	8.25920492999946e-30	T/NK cell
CIITA	6.8945650758984e-34	1.02094355574057	0.814	0.391	1.25605186552717e-29	T/NK cell
FAM107B	7.5924647192589e-34	0.772957517393071	0.619	0.198	1.38319522255459e-29	T/NK cell
CD52	9.60787498868155e-34	1.32155531328496	0.441	0.112	1.75036266543801e-29	T/NK cell
IL2RG	1.78388926988232e-33	1.02925255447754	0.627	0.215	3.24988947187161e-29	T/NK cell
NLRC5	2.55730833121018e-33	0.897401984786299	0.89	0.468	4.6589043177987e-29	T/NK cell
FYN	2.88078781585487e-33	0.561716944445571	0.551	0.154	5.2482192429244e-29	T/NK cell
RABGAP1L	4.86477483497803e-33	0.953658018122369	0.831	0.422	8.86264679436297e-29	T/NK cell
BTG1	8.27691730608629e-33	1.04095016086431	0.915	0.678	1.5078887948228e-28	T/NK cell
GPR132	1.071289744038e-32	0.555226180682078	0.466	0.118	1.95167565568842e-28	T/NK cell
ETS1	1.13122367259606e-32	1.14995338010115	0.831	0.463	2.0608632867355e-28	T/NK cell
KDM2B	1.26387594373138e-32	0.701964898830174	0.653	0.215	2.30252919428983e-28	T/NK cell
WIPF1	2.17718390710987e-32	1.12711944744683	0.737	0.334	3.96639364197276e-28	T/NK cell
CDC42SE2	3.80632622371472e-32	0.846215298328643	0.686	0.269	6.93436511436348e-28	T/NK cell
RASA2	9.18237264709709e-32	0.805358893440737	0.788	0.323	1.67284464884815e-27	T/NK cell
LCP1	1.15731736674726e-31	1.56903892301807	0.839	0.434	2.10840077874017e-27	T/NK cell
ERICH1	1.22522500895732e-31	0.823263963794912	0.661	0.235	2.23211492131845e-27	T/NK cell
RCSD1	2.12309795204875e-31	0.79640935609937	0.695	0.263	3.86785984904241e-27	T/NK cell
KCNAB2	2.65425644479657e-31	0.733639870245208	0.644	0.226	4.8355243911304e-27	T/NK cell
CD84	2.89248057323182e-31	0.593929694118563	0.492	0.135	5.26952110831373e-27	T/NK cell
RNF44	3.83046613930341e-31	0.781913803100989	0.78	0.33	6.97834321258295e-27	T/NK cell
ITPKB	4.88880234257962e-31	0.822537076285127	0.822	0.361	8.90642010771155e-27	T/NK cell
DEF6	7.25120754350257e-31	0.697224861835042	0.636	0.222	1.3210249902753e-26	T/NK cell
PTK2B	1.40445761379353e-30	0.857443690988788	0.763	0.337	2.55864088080906e-26	T/NK cell
BCL2	1.87083100040953e-30	0.537441137868749	0.458	0.119	3.40827991654609e-26	T/NK cell
CD3E	2.00748590805419e-30	0.646968749309653	0.441	0.114	3.65723782729313e-26	T/NK cell
GIMAP5	3.44636013754495e-30	0.505397265491254	0.441	0.112	6.27857889857939e-26	T/NK cell
CHST11	3.95667056414164e-30	0.974453846591121	0.958	0.563	7.20826243375324e-26	T/NK cell
KLHL6	4.76971123550346e-30	0.625890034124947	0.661	0.226	8.68945992884021e-26	T/NK cell
CCDC88B	6.94605914012249e-30	0.643127112096918	0.559	0.177	1.26543305414752e-25	T/NK cell
SMCHD1	7.10436114715148e-30	0.734641102038147	0.763	0.314	1.29427251378806e-25	T/NK cell
CD7	9.58675956809338e-30	0.540721510338024	0.441	0.115	1.74651585811525e-25	T/NK cell
ADAM28	1.33016632531933e-29	0.652975648969436	0.525	0.161	2.42329701146675e-25	T/NK cell
GMFG	2.91878607860476e-29	0.679896760140866	0.644	0.229	5.31744447800215e-25	T/NK cell
PTPN6	3.00216778126978e-29	0.657062942204434	0.517	0.156	5.46934926391729e-25	T/NK cell
ZFYVE28	3.06403471970737e-29	0.707001810161149	0.61	0.209	5.58205845236288e-25	T/NK cell
ARHGEF1	3.47460930001684e-29	0.929364203473747	0.695	0.315	6.33004322277067e-25	T/NK cell
OGA	4.17188217742095e-29	0.864388274031806	0.932	0.698	7.60033495082548e-25	T/NK cell
TAGAP	5.54237145719919e-29	0.623864009190849	0.517	0.154	1.00970923207255e-24	T/NK cell
RNF166	6.4990539111472e-29	0.660153842770966	0.763	0.291	1.1839976415328e-24	T/NK cell
PREX1	8.92211250494497e-29	0.636710992776277	0.542	0.172	1.62543045615087e-24	T/NK cell
WDFY4	1.59557736932267e-28	0.547155665909994	0.381	0.091	2.90682285143204e-24	T/NK cell
RSRP1	1.60416338996571e-28	0.76556896176459	0.907	0.517	2.92246486383953e-24	T/NK cell
BICDL1	1.75377927714064e-28	0.604027897596899	0.492	0.142	3.19503508709481e-24	T/NK cell
WAS	2.98627198512832e-28	0.620432923866767	0.5	0.147	5.44039030250678e-24	T/NK cell
ITM2A	3.71897053496004e-28	0.670150632375479	0.763	0.309	6.7752205205902e-24	T/NK cell
ST8SIA4	4.10675882831593e-28	0.523738525013397	0.559	0.175	7.48169323342596e-24	T/NK cell
CNTRL	4.52203124392491e-28	0.779948038772473	0.788	0.355	8.2382365201824e-24	T/NK cell
CD27	1.75213234191813e-27	0.663728642285889	0.415	0.112	3.19203470050644e-23	T/NK cell
CD69	1.968810039502e-27	0.528282957311555	0.424	0.111	3.58677812996475e-23	T/NK cell
STAMBPL1	2.59424295780999e-27	0.553551109804952	0.475	0.138	4.72619182053823e-23	T/NK cell
SEPTIN6	2.78715028352199e-27	0.970376007980358	0.28	0.056	5.07763038652036e-23	T/NK cell
FNBP1	5.13014641213892e-27	0.848871744199652	0.703	0.303	9.34610073363468e-23	T/NK cell
PARP8	1.02365836782887e-26	0.581081034871046	0.5	0.154	1.86490081451064e-22	T/NK cell
NFKB2	1.44599891651263e-26	0.833000646615598	0.847	0.47	2.63432082610271e-22	T/NK cell
SEL1L3	1.687596036733e-26	0.689297113924461	0.746	0.316	3.07446245972017e-22	T/NK cell
LIME1	1.69986386263263e-26	0.666512625225788	0.551	0.184	3.09681198494412e-22	T/NK cell
INPP5D	2.21129201243258e-26	0.664834593690665	0.492	0.156	4.02853178824967e-22	T/NK cell
UBD	2.53336738467913e-26	0.507206590222639	0.415	0.11	4.61528870140843e-22	T/NK cell
CLDND1	2.57343665415149e-26	0.82562421215048	0.797	0.421	4.68828689653318e-22	T/NK cell
FGD2	3.76110006511395e-26	0.666665074202208	0.61	0.218	6.85197209862459e-22	T/NK cell
LSP1	4.36903672445963e-26	1.22297168246694	0.907	0.687	7.95951110462056e-22	T/NK cell
DOCK8	4.9708423063461e-26	0.514961502594021	0.424	0.116	9.05588051370133e-22	T/NK cell
ATP2A3	6.71967612065444e-26	0.70774816575173	0.492	0.158	1.22419059566083e-21	T/NK cell
CHMP7	7.93158749719263e-26	0.652077636552414	0.559	0.201	1.44497661023855e-21	T/NK cell
SIGIRR	8.12668459733314e-26	0.568586359857763	0.568	0.194	1.48051939994215e-21	T/NK cell
TNFAIP3	9.26667328910281e-26	0.717178822711069	0.754	0.36	1.68820253980875e-21	T/NK cell
SEMA4D	9.47234326446272e-26	0.582084788056591	0.542	0.183	1.72567149591982e-21	T/NK cell
KLF2	6.94644090202668e-25	0.786141995570907	0.856	0.45	1.26550260353122e-20	T/NK cell
GRK6	7.38786514847589e-25	0.666837367944506	0.475	0.155	1.34592127274934e-20	T/NK cell
ARHGDIB	1.05482939220241e-24	1.30076771026305	0.771	0.387	1.92168818671436e-20	T/NK cell
CSF2RA	1.13327600556781e-24	0.567126860384411	0.492	0.153	2.06460222694343e-20	T/NK cell
RAB8B	1.40029895518856e-24	0.560881921429686	0.559	0.197	2.55106463656252e-20	T/NK cell
MGAT4A	1.47457963044673e-24	0.592306352832791	0.551	0.194	2.68638917074786e-20	T/NK cell
STK17B	1.52863188079865e-24	0.907370730066473	0.585	0.241	2.78486156043898e-20	T/NK cell
CYTH1	2.25341571599182e-24	0.763359543804033	0.746	0.371	4.10527275139389e-20	T/NK cell
CCL22	2.75642185312371e-24	0.65997430260013	0.424	0.12	5.02164933202078e-20	T/NK cell
RAPGEF6	4.21373824594264e-24	0.597710276629261	0.5	0.167	7.6765883364583e-20	T/NK cell
IL32	4.84475049840153e-24	0.743141702021779	0.983	0.845	8.82616645798791e-20	T/NK cell
PIK3IP1	8.52880331001454e-24	0.573614017796949	0.551	0.195	1.55377738701845e-19	T/NK cell
LRCH4	9.10922209148637e-24	0.584976154535264	0.72	0.301	1.65951808062699e-19	T/NK cell
MBNL1	1.00480952598705e-23	0.753829478546543	0.864	0.541	1.83056199444321e-19	T/NK cell
EML4	1.07017560165104e-23	0.811595781166381	0.669	0.316	1.94964591108787e-19	T/NK cell
RAC2	1.55412151195282e-23	1.25868211544705	0.585	0.246	2.83129857047566e-19	T/NK cell
ANO9	2.37406672391886e-23	0.629278659349072	0.559	0.207	4.32507475763538e-19	T/NK cell
RGS1	5.80987885589264e-23	0.635766577834695	0.619	0.239	1.05844372996652e-18	T/NK cell
SOCS1	1.08778488308855e-22	0.761838109121073	0.729	0.338	1.98172650001072e-18	T/NK cell
ADAM19	1.50079454501666e-22	0.607565117180223	0.602	0.231	2.73414750211135e-18	T/NK cell
VAV1	2.39478130181255e-22	0.51840875352696	0.381	0.11	4.36281257564211e-18	T/NK cell
DOCK10	3.27401573622259e-22	0.561595098081794	0.466	0.156	5.96460186825031e-18	T/NK cell
ADAMDEC1	4.2389226726254e-22	0.67896863048481	0.441	0.145	7.72246932498896e-18	T/NK cell
OGT	4.42396875256207e-22	0.691619760029812	0.754	0.382	8.05958627341758e-18	T/NK cell
SYNE1	4.60763365357872e-22	0.61344978183172	0.627	0.252	8.39418699008971e-18	T/NK cell
GZMB	7.07021083783531e-22	0.563813355829872	0.483	0.164	1.28805101043684e-17	T/NK cell
CD79B	7.13488295512657e-22	0.836984964600557	0.356	0.102	1.29983297676496e-17	T/NK cell
TRABD	7.81318990652459e-22	0.670891251719816	0.822	0.444	1.42340693717065e-17	T/NK cell
PGGHG	8.36560238055988e-22	0.590469792302177	0.576	0.221	1.5240454416904e-17	T/NK cell
HELLS	8.4901304374294e-22	0.71771244890799	0.746	0.365	1.54673196309089e-17	T/NK cell
DGKA	1.92714295963542e-21	0.690302745225017	0.72	0.363	3.51086904386382e-17	T/NK cell
ANKZF1	2.21102625425707e-21	0.633683872757996	0.678	0.297	4.02804763000553e-17	T/NK cell
LCP2	2.43422293646222e-21	0.550007114949681	0.483	0.171	4.43466734564687e-17	T/NK cell
ENTPD4	2.54293241990193e-21	0.621742675600157	0.669	0.294	4.63271428257734e-17	T/NK cell
CFLAR	3.95831368205614e-21	0.814367180120583	0.949	0.716	7.21125586596988e-17	T/NK cell
PLEKHO1	4.23351653099191e-21	0.728636436368023	0.822	0.446	7.71262041616105e-17	T/NK cell
RESF1	4.60032968153861e-21	0.925341478252161	0.28	0.068	8.38088061382704e-17	T/NK cell
SELPLG	5.22339096221753e-21	0.518991946566624	0.407	0.127	9.51597365496789e-17	T/NK cell
CHD2	7.11938799810379e-21	0.625224110531292	0.746	0.362	1.29701010549455e-16	T/NK cell
MYO1F	8.06567106255829e-21	0.518906366806315	0.517	0.186	1.46940395417687e-16	T/NK cell
SLC20A1	8.94733853943973e-21	0.531005975380676	0.729	0.33	1.63002613511513e-16	T/NK cell
CSK	1.00328700122351e-20	0.736432976430505	0.602	0.275	1.82778825882899e-16	T/NK cell
ARRB2	1.13345460039767e-20	0.549012186925589	0.72	0.333	2.06492759100447e-16	T/NK cell
CRLF3	1.59504191269212e-20	0.581699448821035	0.568	0.228	2.9058473565425e-16	T/NK cell
FERMT3	2.50290532554211e-20	0.525046999956718	0.458	0.156	4.55979292207262e-16	T/NK cell
PLAAT4	2.97313134791377e-20	0.51103031064136	0.28	0.067	5.41645068962931e-16	T/NK cell
CYTH4	3.109576123124e-20	0.522043250312206	0.653	0.282	5.66502578110731e-16	T/NK cell
PPP1R18	3.63560529074467e-20	0.734710728435929	0.805	0.497	6.62334571867865e-16	T/NK cell
PPWD1	7.63581278082621e-20	0.511959254075984	0.568	0.229	1.39109237241092e-15	T/NK cell
MYO1G	7.78488439471329e-20	0.599769668394214	0.475	0.171	1.41825023902887e-15	T/NK cell
JAML	8.11742593255866e-20	0.585894209731886	0.602	0.251	1.47883265639354e-15	T/NK cell
MICAL1	8.59801066270493e-20	0.5555728738774	0.542	0.215	1.56638558253158e-15	T/NK cell
CDKN1B	8.70954844323082e-20	0.711614820975159	0.737	0.41	1.58670553538779e-15	T/NK cell
NIN	8.75818120354267e-20	0.559537226307683	0.627	0.276	1.5955654516614e-15	T/NK cell
FAM102A	1.68568597419742e-19	0.521619380158687	0.576	0.23	3.07098270779286e-15	T/NK cell
ZFP36L2	2.13878450357143e-19	0.725230354879427	0.898	0.705	3.89643760860643e-15	T/NK cell
SIPA1	2.39752543970063e-19	0.583922238269365	0.525	0.208	4.36781184604661e-15	T/NK cell
VPS13C	2.8897862904801e-19	0.659247646437469	0.763	0.426	5.26461266399665e-15	T/NK cell
IGHM	3.09467924639621e-19	0.809630595949185	0.525	0.196	5.63788665108462e-15	T/NK cell
GIMAP4	4.22321009708891e-19	0.706064812905689	0.542	0.225	7.69384415487657e-15	T/NK cell
AKAP13	4.31434755213776e-19	0.518601490549657	0.686	0.311	7.85987837048457e-15	T/NK cell
CD4	5.81019529225454e-19	0.808468610268041	0.712	0.381	1.05850137834293e-14	T/NK cell
SLC4A7	6.13984904656903e-19	0.538333468396001	0.61	0.262	1.11855769930395e-14	T/NK cell
RFTN1	7.02858067054232e-19	0.597349891757772	0.669	0.314	1.2804668265594e-14	T/NK cell
PSMB10	7.07860924740624e-19	0.636693732778811	0.881	0.546	1.28958103269247e-14	T/NK cell
GRK2	7.65242922551329e-19	0.779614750435548	0.737	0.463	1.39411955630401e-14	T/NK cell
TNFRSF14	9.02152417468514e-19	0.5479282034402	0.729	0.344	1.64354127414414e-14	T/NK cell
FMNL1	1.12407240053794e-18	0.566262171491789	0.449	0.166	2.04783509930002e-14	T/NK cell
ZNF394	1.97535830332098e-18	0.598002818594087	0.763	0.388	3.59870775699016e-14	T/NK cell
LPCAT1	2.42892370113562e-18	0.530469558089294	0.636	0.287	4.42501319872887e-14	T/NK cell
ELOVL5	3.37134799453955e-18	0.599497487921978	0.525	0.223	6.14192177645216e-14	T/NK cell
MDM4	3.64691255570046e-18	0.707887551728837	0.737	0.419	6.6439452939751e-14	T/NK cell
SUN2	6.12966061214167e-18	0.704757443396529	0.585	0.289	1.11670157031997e-13	T/NK cell
CHKB	7.22148963511309e-18	0.561568698517417	0.771	0.39	1.3156109817249e-13	T/NK cell
SBF1	9.24404845416237e-18	0.586795687356038	0.763	0.406	1.6840807473793e-13	T/NK cell
PCSK7	1.05278012945789e-17	0.523969617124957	0.559	0.238	1.91795483984638e-13	T/NK cell
LPXN	1.38361761919876e-17	0.54445897560744	0.449	0.169	2.52067457865631e-13	T/NK cell
APOBEC3C	1.44853488750738e-17	0.589130331975626	0.644	0.324	2.63894085806095e-13	T/NK cell
SERPINB9	1.790967822256e-17	0.526831281716768	0.551	0.234	3.26278517858598e-13	T/NK cell
EIF4E3	1.89988125114166e-17	0.577744101956963	0.636	0.307	3.46120366332987e-13	T/NK cell
KLHDC4	2.81367594031719e-17	0.532382034160884	0.585	0.254	5.12595482806985e-13	T/NK cell
CCDC91	3.77815130919843e-17	0.511142365764449	0.695	0.325	6.88303605509771e-13	T/NK cell
CYBC1	4.07462072991241e-17	0.636910637291619	0.686	0.375	7.42314404575442e-13	T/NK cell
IKBKE	7.7507378635014e-17	0.515985030601851	0.619	0.265	1.41202942397268e-12	T/NK cell
KIAA1551	8.35130902413139e-17	0.853506483221211	0.61	0.329	1.52144147801626e-12	T/NK cell
SP100	9.78326816925006e-17	0.645448970723589	0.763	0.465	1.78231579507398e-12	T/NK cell
DPP7	1.20364364852546e-16	0.543492999242407	0.771	0.43	2.19279799888368e-12	T/NK cell
IKBKB	1.399466664754e-16	0.588597072374153	0.712	0.389	2.54954836984884e-12	T/NK cell
GSTK1	1.50743987848196e-16	0.59501886075936	0.788	0.531	2.74625397061844e-12	T/NK cell
IQSEC1	1.56693183217969e-16	0.582252724931661	0.602	0.299	2.85463641186497e-12	T/NK cell
TAPBP	1.89051643363738e-16	0.615229164130326	1	0.909	3.44414283880059e-12	T/NK cell
TMSB10	2.11038485860302e-16	0.503971677390187	1	0.99	3.84469913540298e-12	T/NK cell
PBXIP1	3.48026211952118e-16	0.731521662947482	0.627	0.33	6.34034152934369e-12	T/NK cell
PAXX	4.91593452462875e-16	0.585693931834712	0.653	0.327	8.95584951696865e-12	T/NK cell
ISG20	9.69987639355567e-16	0.503161663975968	0.72	0.362	1.76712348137797e-11	T/NK cell
ANXA6	1.50186836312746e-15	0.754896707595761	0.729	0.391	2.73610378394561e-11	T/NK cell
PSD4	1.51544386521871e-15	0.548232220058495	0.398	0.153	2.76083563365545e-11	T/NK cell
TSC22D3	4.61231479694764e-15	0.601155834227039	0.949	0.695	8.40271509707921e-11	T/NK cell
NEK6	5.69770836362758e-15	0.572047	0.678	0.381	1.03800850968567e-10	T/NK cell
PTGDS	6.02811221297217e-15	0.87426013201039	0.831	0.499	1.09820148295927e-10	T/NK cell
PLEK	6.36132016878606e-15	0.557236197010872	0.407	0.161	1.15890530834944e-10	T/NK cell
TGOLN2	7.56316346364503e-15	0.545802413034462	0.788	0.496	1.37785711980685e-10	T/NK cell
EVI2B	8.02436328853359e-15	0.670198307312765	0.364	0.141	1.46187850390505e-10	T/NK cell
EHD1	1.13408289326431e-14	0.577627198851297	0.737	0.447	2.06607221494891e-10	T/NK cell
PNISR	1.43935549908753e-14	0.527509187894206	0.602	0.311	2.62221784823766e-10	T/NK cell
ARL4C	1.86236391465503e-14	0.694599649201245	0.644	0.387	3.39285457971853e-10	T/NK cell
UCP2	2.43164994489993e-14	0.646820113484657	0.441	0.195	4.42997986961869e-10	T/NK cell
HAPLN3	2.76600522612857e-14	0.585070699150321	0.746	0.414	5.03910832096103e-10	T/NK cell
LUC7L3	2.95231273600758e-14	0.568963158049414	0.958	0.749	5.37852334245862e-10	T/NK cell
CSNK1G2	3.66439206169313e-14	0.542745887262296	0.72	0.413	6.67578945799254e-10	T/NK cell
MMP9	5.13456446376275e-14	0.601872828295391	0.381	0.149	9.35414954008298e-10	T/NK cell
USP34	5.56526779670688e-14	0.501633723960775	0.686	0.383	1.01388048720406e-09	T/NK cell
RASSF4	8.2344383895714e-14	0.523165542757882	0.627	0.309	1.50014998581212e-09	T/NK cell
RASSF5	1.21796450165955e-13	0.609788545431913	0.449	0.203	2.21888772912336e-09	T/NK cell
PPP6R1	1.30433346449495e-13	0.545163364710297	0.568	0.301	2.3762347056169e-09	T/NK cell
POU2AF1	1.46058868016656e-13	0.623587028484093	0.432	0.19	2.66090045752744e-09	T/NK cell
EDEM1	1.46152160666882e-13	0.579423508304832	0.627	0.353	2.66260006302925e-09	T/NK cell
KMT2E	1.87788193571298e-13	0.525579871837564	0.695	0.419	3.4211253104819e-09	T/NK cell
FKBP5	1.9283040064697e-13	0.510172824439327	0.678	0.363	3.5129842389865e-09	T/NK cell
RAPGEF1	2.01124171789072e-13	0.533391753254659	0.61	0.334	3.66408016165332e-09	T/NK cell
VOPP1	2.25021819979765e-13	0.52542632528005	0.441	0.196	4.09944751639136e-09	T/NK cell
SEPTIN9	4.32567897394169e-13	1.13870146283292	0.297	0.111	7.88052195472698e-09	T/NK cell
LBH	4.92775044794554e-13	0.527568646489874	0.559	0.287	8.97737576606719e-09	T/NK cell
CYBA	5.02591614627337e-13	0.733297085092803	0.771	0.512	9.15621403528082e-09	T/NK cell
ZNF292	5.14819371645561e-13	0.535077688079112	0.678	0.363	9.37897931263883e-09	T/NK cell
HIST1H1D	5.15846070422329e-13	0.524899104721431	0.644	0.351	9.39768371095399e-09	T/NK cell
ITGB2	6.84946217600115e-13	0.679099040638827	0.5	0.25	1.24783501922389e-08	T/NK cell
RBM33	1.45886987518167e-12	0.530638236619807	0.746	0.506	2.65776913860597e-08	T/NK cell
HERPUD1	2.5945738787251e-12	0.546161393425926	0.686	0.402	4.72679469226138e-08	T/NK cell
SLTM	2.74143924774859e-12	0.521115499238184	0.881	0.676	4.99435402154838e-08	T/NK cell
SRGN	3.24590620553376e-12	0.828893310667262	0.661	0.404	5.9133919252414e-08	T/NK cell
ARID5B	3.25569431815344e-12	0.521678306959415	0.771	0.517	5.93122390881193e-08	T/NK cell
PTPN1	3.46885659149145e-12	0.522989523982627	0.712	0.443	6.31956293837912e-08	T/NK cell
IKBKG	4.09603481404243e-12	0.526654970055986	0.678	0.397	7.46215622422249e-08	T/NK cell
HNRNPH3	4.35636793049639e-12	0.516669188220067	0.958	0.832	7.93643109577833e-08	T/NK cell
MOB3A	2.49221538816138e-11	0.688568074376265	0.585	0.371	4.54031799415241e-07	T/NK cell
WNK1	2.63360006623726e-11	0.530519481394404	0.831	0.63	4.79789260067104e-07	T/NK cell
PIM2	4.27963800003859e-10	0.549573557374737	0.492	0.255	7.79664450847031e-06	T/NK cell
MARCKSL1	2.60490728062466e-09	0.571395762253245	0.661	0.425	4.745620083842e-05	T/NK cell
PFN1	3.01465119113809e-09	0.593445734937533	0.983	0.937	5.49209154001537e-05	T/NK cell
JCHAIN	3.06171940545291e-08	0.777984068511105	0.585	0.344	0.000557784041285411	T/NK cell
APOE	5.71040020093009e-08	0.523322680286752	0.915	0.787	0.00104032070860544	T/NK cell
LYZ	9.45636342627765e-08	0.895370572986473	0.814	0.715	0.00172276028899926	T/NK cell
MPEG1	1.0467633154718e-07	0.542654797813401	0.475	0.29	0.00190699340812652	T/NK cell
CNN2	4.32687142327192e-07	0.544566317372587	0.788	0.734	0.00788269435891678	T/NK cell
CTSH	1.39487896039083e-06	0.532742062120003	0.39	0.234	0.0254119049004001	T/NK cell
MS4A1	8.65521919671929e-49	1.09071534523156	0.692	0.117	1.57680783325832e-44	DC
BLK	3.65946157218536e-42	1.11662123861064	0.631	0.112	6.66680709220729e-38	DC
IRF8	2.78450940891355e-38	1.63921843725877	0.892	0.3	5.0728192411587e-34	DC
CXCR4	1.58657533836212e-35	1.65118961080267	0.969	0.455	2.89042295142811e-31	DC
IKZF1	7.50651587274614e-33	1.38636064793501	0.954	0.402	1.36753706169689e-28	DC
CORO1A	7.93425579110542e-32	1.42771043076465	0.969	0.483	1.44546272002359e-27	DC
RASGRP2	5.61729216957745e-30	0.87439233859962	0.723	0.189	1.02335828745362e-25	DC
ITGA4	7.24001114459228e-29	0.80635124247525	0.692	0.181	1.31898523032182e-24	DC
ZAP70	1.49760269865598e-28	1.09895518476292	0.769	0.248	2.72833259641147e-24	DC
AKNA	1.77270744063093e-28	1.30350222999955	0.923	0.443	3.22951841534143e-24	DC
SELL	3.80141505178497e-28	1.15092658350152	0.738	0.224	6.92541794134185e-24	DC
TRAC	1.00052640027931e-27	1.23189400693495	0.954	0.426	1.82275899602886e-23	DC
IL7R	5.62336708548937e-27	1.23127175133639	0.877	0.35	1.02446501563445e-22	DC
ACAP1	1.19926757171619e-26	0.754504707945724	0.723	0.204	2.18482566215256e-22	DC
EOMES	2.54837958466228e-26	0.576715532668737	0.569	0.124	4.64263792733773e-22	DC
LIMD2	1.16990550137698e-25	1.17291780937941	0.831	0.324	2.13133384240859e-21	DC
TNFRSF13C	4.84808817500217e-25	0.585205894620766	0.492	0.102	8.83224703721894e-21	DC
MAP4K1	4.92425476624228e-25	0.80627948278716	0.615	0.164	8.97100733314018e-21	DC
GZMK	1.20960987437022e-24	0.772079779382785	0.538	0.127	2.20366726912767e-20	DC
LTB	5.42391190327281e-24	1.24201662456471	0.754	0.257	9.88128270538241e-20	DC
TBC1D10C	6.87923604812203e-24	1.04403367301235	0.769	0.268	1.25325922324687e-19	DC
SMAP2	1.80753959263896e-23	1.03358133692372	0.877	0.407	3.29297562986965e-19	DC
PLD4	2.30760970189331e-23	0.650517484705132	0.446	0.091	4.20400335490924e-19	DC
KLRK1	3.18177522187116e-23	0.634240271316898	0.6	0.153	5.79655809920487e-19	DC
BANK1	1.02366613276644e-22	0.572661701938886	0.369	0.066	1.8649149606739e-18	DC
IKZF3	1.2213429270811e-22	0.766273503884525	0.615	0.175	2.22504254455635e-18	DC
PLA2G2D	2.12189588550955e-22	0.790039814836995	0.354	0.064	3.8656699242213e-18	DC
INPP5D	3.15375891112537e-22	0.697594356348977	0.585	0.157	5.74551798428821e-18	DC
CCR7	3.73614102884993e-22	0.734059832497708	0.508	0.122	6.80650172635881e-18	DC
CD37	6.08006587394027e-22	0.814848093064988	0.646	0.199	1.10766640091444e-17	DC
CD6	1.71796619271101e-21	0.642517110189611	0.554	0.144	3.12979080988091e-17	DC
CIITA	4.70254147979007e-21	0.991933678716834	0.862	0.393	8.56709006788155e-17	DC
HCLS1	6.83445591511542e-21	0.956545221097277	0.892	0.428	1.24510117861573e-16	DC
CD48	2.57248077450479e-20	0.681429408257509	0.569	0.165	4.68654547499283e-16	DC
JAK3	3.08602909998562e-20	0.661278340095378	0.631	0.19	5.62212781435381e-16	DC
TRAF3IP3	3.72473850325521e-20	0.867089232226585	0.615	0.196	6.78572860523033e-16	DC
CD96	4.1546915855339e-20	0.635272283073975	0.554	0.153	7.56901713052565e-16	DC
SP140	4.18302834986887e-20	0.669279701913074	0.508	0.134	7.62064104779111e-16	DC
ARHGAP45	8.14972163755972e-20	0.794388478397505	0.646	0.217	1.48471628793063e-15	DC
CASP8	1.81745753592873e-19	0.897051054925409	0.8	0.335	3.31104413895496e-15	DC
RASSF2	2.93946760015412e-19	0.846502290549319	0.708	0.261	5.35512207396078e-15	DC
ITPKB	3.54713178447227e-19	0.917056746728456	0.8	0.363	6.46216468495158e-15	DC
CD79A	6.83984879568581e-19	0.616839649451471	0.508	0.133	1.24608365359804e-14	DC
ARHGAP15	1.16692117990316e-18	0.67315966180365	0.538	0.158	2.12589700554757e-14	DC
RNF166	2.10013944707587e-18	0.828807873349036	0.769	0.294	3.82603404468283e-14	DC
COTL1	2.24430536236384e-18	0.956096103185342	0.862	0.49	4.08867550915445e-14	DC
STK4	5.2724865858593e-18	0.865555119293753	0.785	0.371	9.60541606211848e-14	DC
RIPOR2	5.37531332150437e-18	0.509828170660377	0.431	0.105	9.79274580911667e-14	DC
RHOF	6.39603737005002e-18	0.560457206087806	0.569	0.169	1.16523008807571e-13	DC
PARVG	9.9721253720719e-18	0.645610101078462	0.662	0.227	1.81672180028406e-13	DC
PRKCB	2.13782162493326e-17	0.575961911430531	0.508	0.142	3.89468343630341e-13	DC
DOCK10	2.81548405918699e-17	0.537965173261524	0.538	0.157	5.12924885902686e-13	DC
SEL1L3	3.6179732528421e-17	0.730791482220692	0.769	0.318	6.59122367202773e-13	DC
CYTIP	3.68394076568397e-17	0.791948629896861	0.708	0.277	6.71140328692305e-13	DC
TRBC1	4.7625372230916e-17	0.930608997804791	0.6	0.215	8.67639031302828e-13	DC
CHST11	5.81784883159972e-17	0.869652452762127	1	0.565	1.05989570014084e-12	DC
ITK	6.07591458518253e-17	0.532811806183359	0.446	0.117	1.10691011912855e-12	DC
SLAMF6	1.63829322235657e-16	0.5279056879469	0.492	0.138	2.9846425924892e-12	DC
ARHGAP30	1.69199527645589e-16	0.708567476045041	0.692	0.268	3.08247699464734e-12	DC
TMSB4X	2.14432200550388e-16	0.742524786044902	1	0.999	3.90652582962697e-12	DC
ADAMDEC1	4.03126467981425e-16	0.702254791504877	0.492	0.147	7.34415799368561e-12	DC
ANKRD44	4.69477562749249e-16	0.525634735650085	0.538	0.164	8.55294223816582e-12	DC
RASSF4	6.265983953489e-16	0.718249709548399	0.754	0.31	1.14153695664663e-11	DC
CD2	7.04800573223886e-16	0.553105026428224	0.554	0.175	1.28400568429927e-11	DC
SYNE1	2.18784670660697e-15	0.670319013195269	0.662	0.254	3.98581913009658e-11	DC
SPIB	2.85994612394896e-15	0.72643137121066	0.292	0.062	5.21024984861022e-11	DC
RCSD1	3.02539646333924e-15	0.649899584042869	0.677	0.266	5.51166727691143e-11	DC
ADAM28	5.74666198542984e-15	0.520730922891566	0.523	0.163	1.04692688050561e-10	DC
SOCS1	7.08081232198116e-15	0.788316535105556	0.738	0.34	1.28998238881853e-10	DC
IRF7	8.24173374017422e-15	0.84535933145525	0.8	0.418	1.50147905278494e-10	DC
TRAF1	8.59846292585362e-15	0.523683775301074	0.508	0.161	1.56646797583201e-10	DC
GZMB	1.2587983849423e-14	0.668846052682062	0.508	0.165	2.29327889768788e-10	DC
CNTRL	1.27556863952058e-14	0.822479803841439	0.738	0.358	2.3238309474786e-10	DC
CD8A	1.29098888315212e-14	0.598732857112357	0.508	0.163	2.35192354732654e-10	DC
RUNX3	1.48799230304993e-14	0.604042911810729	0.508	0.17	2.71082437769636e-10	DC
CSF2RA	1.57900730424155e-14	0.523534568104413	0.492	0.154	2.87663550686726e-10	DC
CELF2	2.0961928688262e-14	0.742307552171177	0.662	0.283	3.81884416842757e-10	DC
IKBKG	4.76606393792988e-14	0.671401984258257	0.831	0.398	8.68281528212066e-10	DC
LAT	7.61093592302925e-14	0.568780220978938	0.477	0.156	1.38656030645747e-09	DC
SFMBT2	8.11755528700297e-14	0.654902639800854	0.692	0.282	1.4788562221862e-09	DC
ITGAL	1.098432441665e-13	0.559944168442166	0.415	0.124	2.0011242222253e-09	DC
FAM129C	1.35597733013799e-13	0.562278651195666	0.338	0.087	2.4703195000454e-09	DC
ST8SIA1	1.54907361663375e-13	0.502358266377477	0.492	0.16	2.82210231478336e-09	DC
PTPN7	1.64826005491864e-13	0.592116674776096	0.523	0.184	3.00280016805077e-09	DC
ZC3H12D	1.77454831186141e-13	0.567285882075993	0.492	0.165	3.23287211454911e-09	DC
KLF2	2.27533880067819e-13	0.674668290990289	0.892	0.452	4.14521222707553e-09	DC
TC2N	2.33501803382028e-13	0.537896283778209	0.554	0.2	4.25393585401378e-09	DC
PTGDS	2.82254544498413e-13	1.14300420767828	0.877	0.5	5.14211329167209e-09	DC
MYO1F	3.45190429335688e-13	0.569153531098247	0.523	0.188	6.28867924163756e-09	DC
SLAMF1	4.48370723496346e-13	0.534650624274555	0.446	0.14	8.16841784065643e-09	DC
RABGAP1L	5.0540725479952e-13	0.739692327516845	0.769	0.424	9.20750936793766e-09	DC
KLHL6	5.60868076846304e-13	0.567437806317659	0.6	0.229	1.0217894623986e-08	DC
TMC6	6.61713928999866e-13	0.510621104776449	0.6	0.227	1.20551043585196e-08	DC
PLEK	7.09207510454006e-13	0.570349516062664	0.477	0.162	1.29203424254511e-08	DC
ISG20	1.06513472169727e-12	0.591834388839602	0.769	0.363	1.94046243598808e-08	DC
RAB27A	1.23336165029028e-12	0.62519055983953	0.738	0.358	2.24693825449883e-08	DC
DUSP2	1.32932482847339e-12	0.656540780276828	0.523	0.199	2.42176397251281e-08	DC
WIPF1	2.54275769310622e-12	0.829774131276985	0.662	0.336	4.63239596530091e-08	DC
OGT	3.65152649894092e-12	0.737037608294601	0.723	0.384	6.65235097577057e-08	DC
TNIK	5.71349534142248e-12	0.650148551788981	0.631	0.274	1.04088458130035e-07	DC
CXCL13	7.85064874868907e-12	0.521594471449109	0.385	0.115	1.43023118903618e-07	DC
PGGHG	9.1476888274066e-12	0.638647638026446	0.554	0.223	1.66652595057693e-07	DC
GMFG	1.0224395192827e-11	0.534475239790274	0.569	0.231	1.86268031622922e-07	DC
JAML	1.04096701353685e-11	0.657976902416288	0.585	0.253	1.89643370526144e-07	DC
SLA	1.0598559183362e-11	0.684092151181116	0.646	0.297	1.93084551202489e-07	DC
EVL	1.30002550257534e-11	0.771702029292772	0.677	0.36	2.36838646059176e-07	DC
OGA	1.41493159119889e-11	0.622619940913558	0.908	0.699	2.57772237284614e-07	DC
GPSM3	1.46961743929293e-11	0.604830053033388	0.523	0.203	2.67734905090386e-07	DC
DOCK2	1.50988790411417e-11	0.659310122367582	0.554	0.237	2.7507137837152e-07	DC
ENTPD4	2.27830656952232e-11	0.595068817527962	0.662	0.296	4.15061890835577e-07	DC
TMC8	3.24435638975125e-11	0.542385144482545	0.385	0.127	5.91056847084882e-07	DC
PLEKHO1	3.61803623538603e-11	0.691871326802387	0.769	0.448	6.59133841362628e-07	DC
LCP1	3.64272606433092e-11	1.09028995672508	0.754	0.436	6.63631834399808e-07	DC
IL10RA	4.07841367727487e-11	0.624462608649913	0.554	0.236	7.43005403725936e-07	DC
DEF6	4.75395612233842e-11	0.515997025006065	0.554	0.225	8.66075726367614e-07	DC
CFLAR	5.0457087109449e-11	0.694283767478726	0.923	0.717	9.19227212959941e-07	DC
FMNL1	6.2943546277894e-11	0.508814808958466	0.462	0.167	1.14670552609067e-06	DC
PIK3CD	7.44217375120985e-11	0.590622980999752	0.554	0.229	1.35581521399541e-06	DC
ZFC3H1	7.73037077083014e-11	0.590579951149462	0.723	0.377	1.40831894702983e-06	DC
KDM2B	8.18713411171574e-11	0.502757657533091	0.538	0.218	1.49153209247237e-06	DC
TGOLN2	9.72503243276991e-11	0.595862474359911	0.831	0.498	1.77170640860202e-06	DC
GZMA	1.03186866313132e-10	0.553347786668362	0.569	0.244	1.87985833049265e-06	DC
ZNF394	1.11253426012538e-10	0.733427329958213	0.708	0.391	2.02681491509642e-06	DC
TAPBP	1.30246454139431e-10	0.619097757443575	1	0.909	2.37282990151215e-06	DC
TSC22D3	1.52498252024959e-10	0.640817358250736	0.954	0.696	2.77821315539071e-06	DC
CD52	2.0307154825852e-10	0.594388770271522	0.354	0.114	3.69955746617373e-06	DC
BTG1	4.97449646243534e-10	0.686816078953159	0.862	0.68	9.0625376552647e-06	DC
SASH3	5.89233412233859e-10	0.518094010307684	0.446	0.168	1.07346543040764e-05	DC
APBB1IP	6.06532441792651e-10	0.520180524023111	0.462	0.181	1.10498080245785e-05	DC
RBM33	7.03327787775919e-10	0.570932888022135	0.815	0.507	1.28132256377017e-05	DC
RASA2	8.5393652347194e-10	0.587700911920401	0.662	0.326	1.55570155846118e-05	DC
GSTK1	1.1541369556492e-09	0.549041457841876	0.815	0.532	2.10260670580171e-05	DC
ARHGAP4	1.31049374676034e-09	0.574772153771816	0.523	0.229	2.38745750784798e-05	DC
LUC7L3	1.50549497652072e-09	0.566593025250415	0.969	0.75	2.74271074822545e-05	DC
NLRC5	1.51054923846575e-09	0.763564181611139	0.754	0.471	2.7519186026369e-05	DC
IGFLR1	1.76684525783271e-09	0.507148405102284	0.615	0.28	3.21883869071962e-05	DC
CCDC88A	1.93554320150341e-09	0.574264909267346	0.554	0.265	3.52617260449892e-05	DC
NCKAP1L	2.21153665399714e-09	0.521662500868659	0.508	0.212	4.02897747625199e-05	DC
KIAA1551	2.25520407080435e-09	0.78339324398634	0.6	0.331	4.10853077619137e-05	DC
OXNAD1	2.4902413596878e-09	0.638750929712226	0.6	0.303	4.53672170907923e-05	DC
LIME1	3.16246370499425e-09	0.502349421393356	0.462	0.186	5.76137637775853e-05	DC
FNBP1	3.77246636863238e-09	0.682669717320344	0.569	0.306	6.87267923037446e-05	DC
ARGLU1	4.52130358483962e-09	0.524197932364177	0.754	0.435	8.23691087086081e-05	DC
UTY	5.44952575936423e-09	0.61352520864701	0.6	0.299	9.92794602840976e-05	DC
PIM3	6.40026880523917e-09	0.564806003432818	0.8	0.509	0.000116600097093847	DC
ANKRD11	1.16619349178377e-08	0.526782860731613	0.892	0.647	0.000212457130333166	DC
TRABD	1.27331974868502e-08	0.593673433123423	0.738	0.447	0.000231973391815437	DC
CCDC91	1.4013309484561e-08	0.532841732959088	0.646	0.327	0.000255294472189732	DC
VPS13C	2.30261482883152e-08	0.598237144882142	0.692	0.428	0.000419490369516525	DC
RSRP1	2.41836177547237e-08	0.563557355407389	0.8	0.52	0.000440577148255557	DC
RNF19A	2.42246059304331e-08	0.501547115023732	0.615	0.329	0.000441323870840631	DC
THEMIS2	2.83245548518777e-08	0.584642083787035	0.569	0.292	0.000516016740291508	DC
CYTH1	2.93938237078158e-08	0.689567423969596	0.615	0.374	0.000535496680308988	DC
CSNK1G2	2.98712133568883e-08	0.501936535966667	0.692	0.415	0.000544193764935791	DC
KANSL1	4.42062165029186e-08	0.513818643534777	0.631	0.335	0.000805348852250171	DC
VASH1	7.17141212351538e-08	0.533688217359134	0.6	0.326	0.00130648786066203	DC
IDS	7.47522941345507e-08	0.513818643534777	0.8	0.497	0.00136183729454324	DC
ETS1	1.10832820699469e-07	0.690255822544026	0.708	0.466	0.00201915232750292	DC
SLC20A1	1.39637311419e-07	0.60323295098348	0.6	0.333	0.00254391253943135	DC
LSP1	1.46013975702889e-07	0.744037222662338	0.831	0.689	0.00266008260935522	DC
ZNF292	1.47289764278169e-07	0.524379356428229	0.646	0.365	0.00268332492561969	DC
CD53	1.62095646004718e-07	0.550680415475077	0.538	0.284	0.00295305847891394	DC
EHD1	1.85736938494692e-07	0.545608515997295	0.723	0.449	0.0033837555454963	DC
CCL18	2.19505482329658e-07	0.782514623349629	0.369	0.151	0.00399895087708171	DC
ZFP36L2	2.39405459602002e-07	0.562232834239432	0.846	0.706	0.00436148866302927	DC
CD4	2.44713480750763e-07	0.694583977028484	0.631	0.383	0.0044581901923174	DC
BTG2	2.94167489854279e-07	0.519561548803219	0.831	0.67	0.00535914333016525	DC
HNRNPUL1	3.38844923682776e-07	0.514031533444589	0.938	0.77	0.00617307681965282	DC
RGS1	3.56801111356943e-07	0.50242427132675	0.477	0.242	0.00650020264670079	DC
TRBC2	4.08389230186534e-07	0.98782447616849	0.492	0.259	0.00744003499553828	DC
SRSF5	5.6477404879787e-07	0.541146671421439	0.785	0.562	0.0102890536209996	DC
NFKB2	6.57719490432023e-07	0.501655637537441	0.738	0.473	0.0119823336766906	DC
CCL19	6.65255237847036e-07	0.624669539476523	0.462	0.217	0.0121196199230973	DC
CLDND1	6.79894604005536e-07	0.5524843144326	0.677	0.424	0.0123863198957729	DC
ARHGEF1	7.52321065177071e-07	0.52216567516595	0.554	0.318	0.0137057851653959	DC
MPEG1	1.16759074620399e-06	0.627595844476863	0.554	0.29	0.0212711682143442	DC
IL2RG	1.20061625085958e-06	0.536411330176828	0.446	0.219	0.0218728268581599	DC
DENND3	1.63316319354613e-06	0.50402438333999	0.446	0.219	0.0297529670600235	DC
PTK2B	1.93377423447049e-06	0.538779498431117	0.569	0.34	0.0352294990035834	DC

## Sheet: TableS6-DEGs
Supplementary Table S6. DEGs of epithelial cell subclusters.
Gene	p_val	avg_log2FC	pct.1	pct.2	p_val_adj	Epi_Cluster
LCE3D	0	5.60432070072479	0.519	0.02	0	C1
IL36A	0	5.09255367476767	0.678	0.025	0	C1
CRCT1	0	4.93381433572589	0.82	0.051	0	C1
SPRR2G	0	4.88990666685466	0.577	0.062	0	C1
KRT78	0	4.62007573658788	0.755	0.072	0	C1
SPRR2F	0	4.36779017361187	0.542	0.036	0	C1
SPRR2D	0	4.34107633669783	0.782	0.085	0	C1
SPRR2E	0	4.23998868844949	0.737	0.078	0	C1
LCN2	0	3.95165576828167	0.905	0.121	0	C1
CNFN	0	3.87800584728121	0.907	0.134	0	C1
TMPRSS11B	0	3.84636947810663	0.601	0.04	0	C1
KLK6	0	3.81515225282164	0.419	0.03	0	C1
CRNN	0	3.73907138188325	0.755	0.131	0	C1
ECM1	0	3.71305144237647	0.719	0.144	0	C1
SPINK7	0	3.64949790700966	0.568	0.035	0	C1
ERO1A	0	3.64475593132499	0.796	0.24	0	C1
FLG	0	3.61293552195739	0.265	0.013	0	C1
SPRR2A	0	3.60690240077131	0.804	0.153	0	C1
CDSN	0	3.57776528411068	0.261	0.014	0	C1
MAL	0	3.54307699059155	0.747	0.236	0	C1
LYPD2	0	3.53033506280088	0.545	0.033	0	C1
SPRR3	0	3.51677895837379	0.883	0.242	0	C1
EMP1	0	3.51032894431688	0.8	0.234	0	C1
PRSS27	0	3.43871627031654	0.697	0.064	0	C1
SPRR2B	0	3.40636060519212	0.42	0.014	0	C1
SPNS2	0	3.24494591413806	0.544	0.016	0	C1
C15orf48	0	3.09024385513493	0.488	0.021	0	C1
S100P	0	2.96979597345912	0.332	0.016	0	C1
NCCRP1	0	2.92599903427378	0.64	0.088	0	C1
TMPRSS11E	0	2.89337982275929	0.606	0.086	0	C1
IL36RN	0	2.87660652329924	0.484	0.05	0	C1
IL1RN	0	2.81154569529149	0.82	0.252	0	C1
MUC1	0	2.80228398378428	0.362	0.037	0	C1
KLK13	0	2.76956252154036	0.742	0.235	0	C1
EPS8L1	0	2.75329188405349	0.472	0.029	0	C1
KRT80	0	2.71980242830856	0.449	0.038	0	C1
SLURP2	0	2.7139632809276	0.682	0.159	0	C1
MUC21	0	2.70031031110017	0.54	0.068	0	C1
RNASE7	0	2.67727210093151	0.25	0.013	0	C1
TGM3	0	2.66634887592501	0.736	0.195	0	C1
HOPX	0	2.66570512869688	0.672	0.179	0	C1
KLK12	0	2.64777001423683	0.634	0.111	0	C1
PPL	0	2.62423815245178	0.798	0.274	0	C1
SCEL	0	2.53950440997412	0.54	0.092	0	C1
ALOX12	0	2.49756634620916	0.3	0.017	0	C1
AIF1L	0	2.40530896040076	0.364	0.031	0	C1
SPINK5	0	2.38781753972861	0.724	0.215	0	C1
CYSRT1	0	2.37333248428806	0.564	0.109	0	C1
SPRR1B	0	2.3195756537033	0.947	0.477	0	C1
SLURP1	0	2.15640002731641	0.653	0.153	0	C1
MXD1	0	2.10114971507398	0.381	0.044	0	C1
CEACAM5	0	2.09359401130897	0.382	0.043	0	C1
TP53INP2	0	2.03055116957598	0.294	0.027	0	C1
TTC9	0	1.98020407875204	0.297	0.029	0	C1
S100A9	0	1.91226856685394	0.988	0.69	0	C1
RHCG	0	1.67318905698942	0.83	0.312	0	C1
S100A8	1.44728096386914e-305	1.59240912274355	0.962	0.59	2.60814502498857e-301	C1
PRSS22	8.76347652344113e-305	2.55306930399291	0.332	0.042	1.57926610428933e-300	C1
ADIRF	9.74803172119028e-293	2.73920377761081	0.612	0.205	1.7566927964757e-288	C1
TMPRSS11D	3.19764273223318e-291	2.11793544883916	0.598	0.176	5.76247196775742e-287	C1
HMOX1	3.25283399538599e-290	1.91994800747959	0.295	0.033	5.8619321430851e-286	C1
C6orf132	1.37323416177208e-289	2.15660676690555	0.593	0.181	2.47470528292946e-285	C1
ELF3	2.08189381042794e-285	2.02852921851356	0.298	0.034	3.75178083577218e-281	C1
CEACAM6	6.30042657999102e-282	1.91332461248976	0.439	0.085	1.13539987398018e-277	C1
S100A12	1.52160091382997e-273	2.30962302257471	0.33	0.047	2.74207700681299e-269	C1
LMO7	9.54075004877394e-270	1.90430023735164	0.293	0.036	1.71933856628955e-265	C1
SH3BGRL2	1.08526028422435e-263	1.79889932235032	0.283	0.034	1.95574755820071e-259	C1
PRDM1	1.248417654359e-262	1.96586767154114	0.402	0.076	2.24977345492036e-258	C1
NDRG2	3.32149585603283e-250	2.03817862358206	0.387	0.076	5.98566768215676e-246	C1
CSTB	5.18618674264489e-250	1.80391182152085	0.824	0.447	9.34602712892036e-246	C1
RAB11FIP1	6.77900117926353e-248	1.95351010380306	0.35	0.061	1.22164380251508e-243	C1
SBSN	1.52763384776353e-245	1.65282597625834	0.738	0.285	2.75294895705466e-241	C1
SLPI	1.17845094871021e-241	1.99205537051088	0.641	0.23	2.12368645467066e-237	C1
KRT23	4.85397258060231e-236	2.1570829310309	0.274	0.036	8.74734398750341e-232	C1
MPZL3	1.57411955477348e-234	1.60272898266611	0.292	0.042	2.8367208496573e-230	C1
PPIF	1.06985249131696e-231	2.41936546590941	0.572	0.211	1.9279811746023e-227	C1
SDCBP2	4.2401583326864e-229	1.77027869647976	0.311	0.051	7.64118933133417e-225	C1
VSIG10L	3.19284553236086e-226	1.58674779393245	0.323	0.054	5.75382693386751e-222	C1
A2ML1	6.13651482962049e-224	1.5856807906676	0.645	0.228	1.10586133744591e-219	C1
MAB21L4	9.90712725688299e-224	1.81887502555932	0.381	0.081	1.78536340296288e-219	C1
PI3	1.72966714370138e-222	2.67728733219463	0.464	0.123	3.11703315966427e-218	C1
GPX3	2.88820085288983e-217	1.8146021405958	0.384	0.083	5.20482675699277e-213	C1
KLK7	2.91902574306518e-216	1.96277637111644	0.355	0.072	5.26037629157777e-212	C1
FUT3	3.97132575618569e-216	1.63330656117499	0.28	0.042	7.15672614522223e-212	C1
IL36G	5.56933275474866e-216	1.90990893264057	0.252	0.033	1.00364945573326e-211	C1
ANXA1	6.35350365993892e-212	1.6163872806498	0.865	0.606	1.14496489455759e-207	C1
CLIC3	2.97428018590218e-207	1.65010771118318	0.484	0.138	5.35995032301432e-203	C1
TCP11L2	5.64333987661982e-199	1.6621042656784	0.269	0.043	1.01698627916566e-194	C1
CSTA	9.00732622851022e-199	1.37643357776167	0.853	0.516	1.62321025963983e-194	C1
GLUL	2.12101980057294e-196	2.95136407286022	0.63	0.299	3.8222897826125e-192	C1
C1orf116	1.53182679316064e-191	1.77891261624893	0.385	0.097	2.76050506395479e-187	C1
NIBAN2	3.9397831456766e-191	1.95219233892592	0.691	0.397	7.09988320682379e-187	C1
PRSS3	2.62504165860877e-177	1.43732638501505	0.263	0.046	4.73058757297886e-173	C1
MAFF	1.41885978478899e-174	2.10979747322552	0.311	0.066	2.55692721816824e-170	C1
CITED2	2.67278914671429e-174	1.9732430003999	0.288	0.058	4.81663332129382e-170	C1
TMEM45B	2.36828127137068e-173	1.48074661536577	0.345	0.081	4.26787967913711e-169	C1
UPP1	7.29305314878567e-169	2.00193183071203	0.419	0.13	1.31428110794267e-164	C1
HEPHL1	3.25587435630598e-164	1.8507461003324	0.258	0.048	5.86741117749901e-160	C1
PIM1	1.97336801561358e-156	1.7162171652546	0.42	0.138	3.55620650093724e-152	C1
SULT2B1	2.97752116345854e-154	1.48568290494446	0.394	0.117	5.36579088866863e-150	C1
RANBP9	3.59036188087696e-153	1.60251557213083	0.39	0.12	6.47019114552838e-149	C1
C4orf3	6.60200878985291e-151	1.6070341279119	0.661	0.385	1.18974800401939e-146	C1
KLK10	5.32532617759839e-149	1.76819815232164	0.539	0.231	9.59677030465006e-145	C1
PDZK1IP1	1.28988345431109e-144	1.53242358700127	0.409	0.133	2.32449897301402e-140	C1
CLDN4	1.40265656564241e-136	1.54825996774537	0.423	0.142	2.52772739694418e-132	C1
DMKN	7.31969922205171e-135	1.54838407026388	0.544	0.233	1.31908299680594e-130	C1
ITPKC	4.92547239089065e-131	1.71168614213488	0.346	0.105	8.87619379562404e-127	C1
ANXA11	4.92074193362539e-130	1.60713305404545	0.463	0.191	8.86766903858632e-126	C1
CLDN7	7.08775355829145e-122	1.59365735706816	0.363	0.119	1.2772840687397e-117	C1
HSPB8	2.79115420734646e-119	1.56958299248934	0.33	0.104	5.02993899705905e-115	C1
CRYBG1	4.78368031722302e-119	1.67056858554092	0.516	0.254	8.62067029966761e-115	C1
UGCG	2.90834727024164e-115	1.51096741213458	0.388	0.144	5.24113261570246e-111	C1
DUSP14	1.38824880603956e-114	1.68960599653422	0.325	0.106	2.50176317336389e-110	C1
PHACTR4	7.9422531427961e-113	1.37373435356704	0.263	0.07	1.43127343886329e-108	C1
KRT4	4.2502952817418e-111	0.663122403317646	0.581	0.252	7.65945712722689e-107	C1
TGM1	1.04542041380528e-109	0.968809186908793	0.506	0.211	1.88395212771849e-105	C1
EHF	1.52449159756094e-105	1.28384076786083	0.418	0.169	2.74728630796458e-101	C1
EPHA2	1.41232506019008e-102	1.3507580372139	0.284	0.086	2.54515099096854e-98	C1
DIO2	2.28282946172741e-102	1.7520288515274	0.255	0.07	4.11388697297896e-98	C1
METRNL	1.7131594499642e-97	1.34051871168476	0.328	0.116	3.08728464478049e-93	C1
CARHSP1	3.59207337146905e-97	1.32574777367701	0.483	0.24	6.47327542272438e-93	C1
YPEL3	9.48414125469389e-97	1.3679127503237	0.364	0.141	1.70913709550839e-92	C1
AFDN	1.53704946041035e-95	1.29342219570276	0.257	0.075	2.7699168326055e-91	C1
H1F0	3.44534428204691e-93	1.26158256216313	0.441	0.2	6.20885493067674e-89	C1
PLBD1	9.53287758868644e-91	1.29037585864717	0.275	0.089	1.71791987025718e-86	C1
PHLDA1	5.31080299144057e-89	1.48208312673817	0.318	0.12	9.57059807087506e-85	C1
PRSS8	1.36533607467352e-88	1.65838272174842	0.396	0.178	2.46047214016914e-84	C1
MALL	6.77805834159482e-87	1.24672870617114	0.415	0.189	1.2214738937388e-82	C1
WDR26	4.70645106238165e-86	1.30206308269138	0.329	0.127	8.48149545951797e-82	C1
TIMP2	3.17348024533623e-83	1.2095100184565	0.378	0.158	5.71892875012042e-79	C1
ZFP36	5.86625016800239e-83	1.29611088753615	0.55	0.313	1.05715694277571e-78	C1
VPS37B	3.10888835870607e-81	1.27004812360481	0.252	0.082	5.6025277112242e-77	C1
PPDPF	4.32972007304901e-79	1.21316299525915	0.556	0.355	7.80258854364161e-75	C1
KLK11	2.77266698755287e-77	0.953737023837907	0.51	0.257	4.99662317826903e-73	C1
MGLL	4.67772807848911e-76	1.12632466166944	0.344	0.142	8.42973377024523e-72	C1
VAT1	9.27334625163331e-74	1.11639391965463	0.36	0.159	1.67114972800684e-69	C1
DOCK9	1.2589322301706e-73	1.21804243689728	0.283	0.106	2.26872177199044e-69	C1
CFLAR	3.75263645851703e-70	1.32117198788319	0.266	0.098	6.76262616189354e-66	C1
TACSTD2	4.10042400063336e-69	0.918177626910115	0.769	0.615	7.38937409154138e-65	C1
BNIP3L	8.63032011700219e-66	1.29012857294309	0.263	0.101	1.55526998828496e-61	C1
STK24	1.30122395940142e-65	1.05540095670744	0.479	0.279	2.34493569723729e-61	C1
PLIN3	8.77822949187792e-64	1.20015946888428	0.4	0.209	1.58192473673132e-59	C1
ARNTL2	7.35920614965152e-62	1.14075679949807	0.263	0.104	1.3262025402287e-57	C1
QSOX1	1.57802838093571e-60	1.14261050578806	0.317	0.144	2.84376494528425e-56	C1
ABLIM1	2.4980071000136e-60	1.09385171740686	0.367	0.184	4.50165859493451e-56	C1
GALNT1	2.21398861187063e-59	1.07523672296468	0.284	0.12	3.98982887745205e-55	C1
GLTP	7.65558925899114e-59	0.991613165360394	0.28	0.117	1.37961374036279e-54	C1
CD68	2.4134267304378e-58	1.00708751883855	0.344	0.163	4.34923631092196e-54	C1
ZNF185	6.98719869893855e-58	0.991980542438057	0.386	0.199	1.25916307753572e-53	C1
FAM83A	1.41058159871669e-56	1.24728260156379	0.332	0.159	2.54200909904734e-52	C1
DUSP1	4.42052071779034e-56	1.06298523697812	0.415	0.22	7.96622038552998e-52	C1
LRP10	1.35339991358858e-55	0.960774699236255	0.361	0.181	2.43896198427798e-51	C1
EPS8L2	3.26017445810228e-55	1.35710448552407	0.38	0.201	5.87516039094612e-51	C1
ADIPOR1	4.01744127933803e-54	0.991977416395267	0.385	0.208	7.23983092949507e-50	C1
KRTDAP	3.52762585492476e-53	0.818264189892429	0.496	0.28	6.35713455315991e-49	C1
H2AFJ	1.5005760339162e-52	0.949518610461145	0.279	0.124	2.70418807072039e-48	C1
KRT19	4.3878332448687e-52	1.17328594172067	0.323	0.152	7.90731429057788e-48	C1
SLK	6.51807683311637e-50	1.0406870863213	0.298	0.142	1.1746226260959e-45	C1
IDS	4.36582222603183e-49	0.887402877443606	0.256	0.11	7.86764823353196e-45	C1
PPP1CB	3.37964824647741e-48	0.968094610667765	0.338	0.176	6.09046410497694e-44	C1
ATP1B1	4.28920744528634e-48	0.921291221501445	0.335	0.171	7.72958073715052e-44	C1
CAST	1.53401934094343e-47	1.02057475941564	0.454	0.289	2.76445625431415e-43	C1
CRYAB	6.10146110216782e-47	0.671680287822952	0.394	0.211	1.09954430522166e-42	C1
SERPINB1	6.06433597843833e-46	0.846357839425189	0.455	0.274	1.09285398667437e-41	C1
TMOD3	1.55526031112955e-45	1.04670658489395	0.315	0.164	2.80273460668657e-41	C1
CD24	6.55768435390816e-45	0.77742960537945	0.606	0.439	1.18176029741779e-40	C1
BLVRB	2.93271894143386e-43	0.956045041737261	0.281	0.138	5.28505280435796e-39	C1
MAPK3	4.28552901183193e-43	0.824837250213681	0.257	0.118	7.72295183222231e-39	C1
HEBP2	2.44726828781774e-42	0.941223229448914	0.301	0.156	4.41022218147635e-38	C1
IVL	4.77036808342828e-41	0.771144043533044	0.32	0.161	8.5966803231461e-37	C1
SERPINB13	2.63707869236989e-40	0.796360173123378	0.287	0.139	4.75227951151978e-36	C1
SDR16C5	1.35927634194353e-39	0.87953524071515	0.274	0.137	2.44955189581643e-35	C1
CHP1	3.07787951709814e-38	0.808294126651924	0.309	0.166	5.54664667776255e-34	C1
KLK8	2.29167954697955e-35	0.915749956884924	0.472	0.333	4.12983571161184e-31	C1
S100A14	9.89801814234275e-35	0.858737026080485	0.59	0.469	1.78372184943159e-30	C1
SPINT1	1.83142941602549e-33	0.882834276821694	0.336	0.201	3.30041895061954e-29	C1
TMBIM1	2.02818211878715e-33	0.796066390129212	0.484	0.343	3.65498699626632e-29	C1
MAP2K3	3.84997366547427e-33	0.909044966143395	0.257	0.135	6.93803754255119e-29	C1
TMEM159	1.13461845159123e-32	0.861494015064738	0.268	0.143	2.04469591161255e-28	C1
PITX1	1.71771688707813e-32	0.778725011514918	0.462	0.319	3.0954976022035e-28	C1
FTH1	1.17309461223017e-30	1.26911455762808	0.726	0.683	2.11403380069999e-26	C1
CTNNBIP1	2.90741947441356e-30	0.748685447421654	0.465	0.331	5.23946063484068e-26	C1
HMOX2	4.74731291367622e-29	0.713454027099685	0.259	0.141	8.55513260173592e-25	C1
RAB5B	1.17610161982741e-24	0.713518319006786	0.275	0.163	2.11945272909097e-20	C1
DNAJC5	1.64594348091803e-23	0.684005090456502	0.275	0.166	2.96615474696237e-19	C1
SQSTM1	2.84374649932979e-23	0.921560557004396	0.453	0.341	5.12471556644221e-19	C1
EVPL	6.76147176734039e-23	0.530061798094959	0.303	0.187	1.21848482719241e-18	C1
LGALS3	1.07626745289788e-20	1.1289819398679	0.418	0.332	1.93954157686726e-16	C1
DNAJB1	1.28520751560343e-20	0.762537689379102	0.311	0.206	2.31607246386894e-16	C1
SAT1	1.70770808609255e-18	1.05231017163451	0.481	0.391	3.07746074194739e-14	C1
TMEM79	3.48294636369583e-16	0.51913939179865	0.371	0.267	6.27661764201626e-12	C1
TM4SF1	3.91596403718426e-15	0.777427390544648	0.309	0.218	7.05695879140976e-11	C1
GIPC1	1.44604301977052e-14	0.599532449586261	0.351	0.26	2.60591412592846e-10	C1
NFKBIA	2.39019374582146e-14	0.838151100115707	0.309	0.231	4.30736814934485e-10	C1
AMFR	9.92518677335542e-13	0.528224288119469	0.262	0.182	1.78861790842638e-08	C1
ARF6	1.47648484692605e-11	0.54032879016826	0.301	0.226	2.66077334264544e-07	C1
RHOD	2.97698894343475e-10	0.555722479159104	0.268	0.199	5.36483177496376e-06	C1
KRTDAP	0	3.40280217742378	0.862	0.233	0	C2
KRT6C	0	2.60843317719867	0.954	0.443	0	C2
KRT16	0	2.41683609289143	0.971	0.635	0	C2
KRT6B	0	2.37220689212028	0.922	0.428	0	C2
SPRR1B	0	2.1530127628598	0.982	0.468	0	C2
IVL	0	2.01433167908756	0.595	0.126	0	C2
DSG1	0	1.98660186361357	0.729	0.232	0	C2
CSTA	0	1.89722543373004	0.913	0.505	0	C2
DMKN	0	1.8930109093867	0.731	0.208	0	C2
SBSN	0	1.87648735611975	0.808	0.272	0	C2
SLURP2	0	1.80313337432248	0.618	0.162	0	C2
S100A8	0	1.76895471036996	0.986	0.584	0	C2
KRT6A	0	1.69696000388349	0.994	0.855	0	C2
TGM1	0	1.67918162401948	0.659	0.19	0	C2
S100A9	0	1.58874515537552	0.987	0.687	0	C2
LYPD3	2.83229640656404e-289	1.60415640303561	0.821	0.367	5.10408135426906e-285	C2
PI3	1.82531033223728e-278	2.17911002453433	0.494	0.116	3.28939174972481e-274	C2
KLK13	2.21008582821743e-276	1.54073673633072	0.701	0.235	3.98279567103062e-272	C2
DSC2	5.96959798702837e-276	1.47092703125875	0.878	0.46	1.07578125324238e-271	C2
SLURP1	1.89874489624985e-272	2.24494546907603	0.566	0.159	3.42172817753186e-268	C2
GJB2	5.40745497661295e-269	1.7155523177823	0.833	0.425	9.7447746133542e-265	C2
SULT2B1	4.79049674674506e-259	1.45686105903722	0.468	0.105	8.63295418730927e-255	C2
TMEM45A	5.17421818506803e-257	2.2102062554745	0.464	0.115	9.3244585913111e-253	C2
KLK10	8.68130220604385e-251	1.62171626584098	0.642	0.215	1.56445747055116e-246	C2
SLPI	1.0073678861683e-247	1.39319996048007	0.663	0.224	1.81537766766389e-243	C2
DSP	3.63069977948405e-241	1.18579366676525	0.961	0.743	6.54288407260821e-237	C2
KLK7	1.64490657649005e-229	1.52411466046661	0.359	0.069	2.96428614149271e-225	C2
KLK12	1.02190081888251e-227	1.27383540375299	0.494	0.124	1.84156746570816e-223	C2
CSTB	2.73722330070411e-223	1.61067828071762	0.831	0.443	4.93275011019887e-219	C2
DYNAP	1.03811436892338e-220	1.61225131170015	0.255	0.034	1.87078590423683e-216	C2
CNFN	1.16734135345203e-219	1.23102951916942	0.568	0.169	2.1036658530559e-215	C2
CLIC3	1.37739030088213e-218	1.41970355537807	0.493	0.134	2.48219506121969e-214	C2
SPRR2A	3.85663490334789e-217	0.954288616394744	0.581	0.174	6.95004175932323e-213	C2
SERPINB3	1.62703704638101e-216	1.49858234467162	0.405	0.093	2.93208346128322e-212	C2
SERPINB13	1.11083410144394e-213	1.41331319640879	0.455	0.117	2.00183413421213e-209	C2
FABP5	2.38526791224108e-207	1.60631626573295	0.768	0.406	4.29849130464965e-203	C2
MAL2	4.0138720162715e-195	1.4323436520656	0.604	0.23	7.23339876052287e-191	C2
ALDH3B2	4.93608737508838e-194	1.28019657742924	0.333	0.069	8.89532305864677e-190	C2
KRT1	4.07102619661608e-193	2.63898442802069	0.366	0.088	7.33639630892184e-189	C2
TMEM79	5.68785971202863e-191	1.23520560948508	0.619	0.236	1.02500919870468e-186	C2
KLK11	1.50149773522486e-190	1.22797380714745	0.633	0.239	2.70584906864873e-186	C2
CD24	2.23142187516313e-188	1.28586001943106	0.776	0.417	4.02124536123147e-184	C2
JUP	1.94886186194862e-183	1.06551585061605	0.879	0.597	3.5120439614176e-179	C2
PERP	4.17637949857225e-183	0.987833708659224	0.953	0.777	7.52625349437705e-179	C2
TM7SF2	6.78547508893716e-181	1.26303657838212	0.319	0.067	1.22281046577737e-176	C2
GJB6	2.51165319808871e-170	1.3038171108042	0.599	0.241	4.52625022827566e-166	C2
RAB25	4.19422948240412e-170	1.18563791208922	0.482	0.156	7.55842095024047e-166	C2
CALML5	2.41299030643973e-169	1.76642098600487	0.266	0.051	4.34844983123505e-165	C2
CLDN4	9.75044395538843e-169	1.24795302627432	0.453	0.136	1.75712750520055e-164	C2
A2ML1	9.51179510925885e-168	1.20950360438365	0.6	0.23	1.71412059663954e-163	C2
KLK8	6.18514657286026e-167	1.3327583983751	0.658	0.309	1.11462526389515e-162	C2
TMEM45B	2.05538860129258e-166	1.12749756595497	0.339	0.08	3.70401579838936e-162	C2
ANXA1	1.04783618686443e-163	1.5212021277057	0.846	0.606	1.88830559234839e-159	C2
SPINK5	7.38941657179039e-159	1.3606003238519	0.58	0.228	1.33164676040235e-154	C2
SPRR2E	1.06096292200192e-158	0.659188663769095	0.411	0.112	1.91196128173966e-154	C2
NCCRP1	2.76316458164621e-158	0.794208429319584	0.411	0.111	4.97949889258463e-154	C2
HOPX	6.84922791300526e-158	1.67042474832674	0.511	0.194	1.23429936220268e-153	C2
PPL	1.39400608311491e-156	1.02560302402086	0.661	0.287	2.51213836238139e-152	C2
S100A14	4.0742912704197e-155	1.19817525363925	0.783	0.444	7.34228029842334e-151	C2
TGM3	1.71388838156035e-153	1.69567861183452	0.532	0.215	3.08859825240991e-149	C2
CDKN2B	6.72158232730824e-153	1.13340193380313	0.438	0.138	1.21129635120422e-148	C2
GLTP	1.20318409232349e-152	1.10434174298263	0.373	0.104	2.16825805277616e-148	C2
AQP3	2.2892088179057e-150	1.22974393615632	0.838	0.514	4.12538321074786e-146	C2
RHCG	7.48406459162767e-144	0.837380471856855	0.715	0.322	1.34870328005722e-139	C2
C10orf99	3.8874116603488e-134	1.05850438268851	0.268	0.062	7.00550455311457e-130	C2
MALL	3.27118317077926e-131	1.06839351896406	0.479	0.18	5.89499919206131e-127	C2
CRABP2	4.62829473055929e-131	1.4796000702553	0.45	0.173	8.34064993394089e-127	C2
CYSRT1	5.27071292919784e-122	0.762661294838286	0.396	0.126	9.49835176970742e-118	C2
GPX3	1.08820991743593e-121	1.44943868321073	0.309	0.089	1.96106309221129e-117	C2
MYH14	1.2225266825332e-121	1.07834555106104	0.284	0.075	2.20311533459307e-117	C2
ZNF750	2.63234314809876e-120	0.926156918577892	0.337	0.102	4.74374558718878e-116	C2
CLDN1	8.61477907548014e-120	1.13401662806718	0.333	0.101	1.55246933719228e-115	C2
METRNL	1.1669613340102e-119	0.941465488246117	0.354	0.111	2.10298102001978e-115	C2
DSG3	4.01038369724988e-118	0.924430576115408	0.797	0.53	7.227112460814e-114	C2
SPRR3	1.66554647887718e-117	1.03527405526792	0.582	0.273	3.00148130958456e-113	C2
CRYAB	1.73290388196966e-112	1.2247429702761	0.474	0.199	3.12286608569753e-108	C2
IL36RN	7.35748562094775e-112	0.656791379260152	0.275	0.071	1.32589248375099e-107	C2
RAB10	2.12054723877518e-110	1.04670780154513	0.622	0.335	3.82143817899676e-106	C2
S100A16	3.17082812544875e-104	0.923434521742408	0.741	0.482	5.71414936487119e-100	C2
S100A11	4.02960622936668e-104	0.648547276821135	0.993	0.941	7.2617533859417e-100	C2
CALML3	4.97573341885602e-104	0.796475513949811	0.754	0.46	8.96676919412043e-100	C2
LY6D	4.04508898138679e-103	0.987908933755046	0.692	0.39	7.28965485335714e-99	C2
GRHL3	1.62246893421526e-102	0.843221226557986	0.282	0.083	2.92385126634932e-98	C2
HSPB1	2.61427618594461e-102	0.587457866964493	0.985	0.889	4.71118711469079e-98	C2
KRT10	1.75914490447528e-101	2.5327177262325	0.344	0.129	3.1701550323549e-97	C2
EVPL	5.2197448285022e-100	0.847559534271356	0.429	0.17	9.40650215544381e-96	C2
LGALSL	1.11041357775443e-99	1.05821488264704	0.259	0.074	2.00107630847126e-95	C2
CEACAM6	1.23188897808194e-98	0.845955331402048	0.309	0.098	2.21998712740147e-94	C2
IL1RN	2.32879306681643e-97	0.717586023534235	0.581	0.276	4.19671798570989e-93	C2
SCD	1.21540206187035e-91	0.853447871901731	0.422	0.175	2.19027605569656e-87	C2
SERPINB1	1.12452020170517e-90	1.01620198212513	0.526	0.264	2.02649785549288e-86	C2
CRNN	2.63769334794504e-89	0.821704990788449	0.413	0.167	4.75338718233175e-85	C2
TMPRSS11D	1.93857761454518e-88	0.712233660161098	0.448	0.19	3.49351071917186e-84	C2
CTNNBIP1	2.89077921988437e-88	0.870982225835973	0.588	0.315	5.20947323215363e-84	C2
PKP1	5.40653290734219e-87	0.803672513793033	0.721	0.453	9.74311295232136e-83	C2
TACSTD2	2.05555533861224e-84	0.742055875304989	0.816	0.608	3.70431627571312e-80	C2
PDZK1IP1	2.44030541592537e-81	0.800122666589361	0.352	0.138	4.39767439003912e-77	C2
ABLIM1	1.05761439920374e-79	0.807096906204643	0.407	0.178	1.90592690880507e-75	C2
SFN	3.09954238910387e-76	0.704698947192989	0.931	0.772	5.58568533940409e-72	C2
ZNF185	1.93623342805701e-73	0.742215197030194	0.424	0.192	3.48928626070154e-69	C2
KRT17	4.21211357628028e-73	1.33021611995342	0.703	0.553	7.5906498758147e-69	C2
CERS3	1.85878325970256e-70	0.851306992620735	0.417	0.196	3.34971331230999e-66	C2
SMAGP	5.99350763017774e-67	0.578868301140126	0.269	0.098	1.08009001003433e-62	C2
DBI	7.29633451984215e-66	0.749975799984159	0.458	0.233	1.31487244382075e-61	C2
PKP3	7.92597038354247e-65	0.709945167974613	0.616	0.382	1.42833912281819e-60	C2
TTC22	4.52063647920695e-59	0.572648434802185	0.258	0.099	8.14663899917885e-55	C2
SPRR2G	8.88750709215841e-58	0.542784102442242	0.252	0.097	1.60161765307787e-53	C2
KIF1C	1.99042092126126e-57	0.672041661926642	0.26	0.103	3.58693754220492e-53	C2
MBOAT2	2.52895401074171e-55	0.591674636305857	0.259	0.103	4.55742802275764e-51	C2
GBP6	2.17690989854783e-52	0.600887096064987	0.456	0.244	3.92300932817305e-48	C2
CITED4	2.18442655230908e-52	0.712525630732707	0.333	0.158	3.93655508991618e-48	C2
C4orf3	5.01808026070126e-52	0.617072816804609	0.606	0.389	9.04308243780974e-48	C2
SDR16C5	1.80236459395525e-49	0.543558490427756	0.297	0.133	3.24804123476675e-45	C2
MAPK13	3.36893101049535e-49	0.528320550603878	0.282	0.124	6.07115057401367e-45	C2
MAL	1.23731249028488e-48	0.831216901781908	0.454	0.267	2.22976083874238e-44	C2
EHF	3.48240478217663e-47	0.501265719691013	0.354	0.175	6.2756416579605e-43	C2
TOLLIP	5.473955297171e-47	0.527833936586439	0.351	0.174	9.86461484103185e-43	C2
TMEM54	7.86095631862532e-47	0.675379238681033	0.385	0.204	1.41662293817947e-42	C2
PIM1	1.48266699447605e-46	0.523584610850964	0.314	0.149	2.67191419074529e-42	C2
KRT4	1.26316471201271e-43	1.09855412948752	0.444	0.265	2.2763491275181e-39	C2
KRT13	1.16330217300021e-42	0.607652251890544	0.65	0.466	2.09638684596368e-38	C2
CDKN1A	2.41910386789792e-40	0.56353321697313	0.279	0.135	4.35946708033885e-36	C2
CERS4	3.66899326068791e-40	0.552131041331295	0.299	0.147	6.61189275508569e-36	C2
TUBA4A	1.44654259694208e-39	0.594040169959046	0.536	0.344	2.60681441394932e-35	C2
VAT1	2.38361366166363e-37	0.548222584064833	0.312	0.163	4.29551017968402e-33	C2
PITHD1	3.51585009501484e-34	0.582397732251147	0.263	0.133	6.33591345622624e-30	C2
IFFO2	4.62108859442286e-30	0.846733536959394	0.279	0.156	8.32766375600944e-26	C2
SDC1	3.87263746171362e-29	0.50411384392176	0.622	0.462	6.97887996975412e-25	C2
GJA1	8.53651585590582e-16	0.57018779637283	0.434	0.325	1.53836552239279e-11	C2
AQP3	0	1.55435905658633	0.816	0.482	0	C3
KRT6C	0	1.3854665676932	0.848	0.41	0	C3
LYPD3	4.51130442350332e-288	1.42378085231019	0.706	0.343	8.12982170159534e-284	C3
DSC2	9.11310910292531e-286	1.34331667343806	0.776	0.437	1.64227339143817e-281	C3
LY6D	1.93425474368483e-268	1.34158042668387	0.713	0.349	3.48572047359443e-264	C3
KRT6A	3.39002889900279e-227	0.785470224961317	0.965	0.846	6.10917107889294e-223	C3
S100A8	9.32181835064844e-227	0.844700438360825	0.891	0.56	1.67988488497036e-222	C3
KRT13	1.34271118467798e-215	1.85156715809942	0.688	0.435	2.41969982590818e-211	C3
KRT6B	2.43220396176978e-213	0.966678162776744	0.732	0.418	4.38307475950533e-209	C3
KRT16	1.49239592259126e-200	0.778639098286537	0.864	0.623	2.68944669210171e-196	C3
GBP6	1.86145698061784e-190	1.4598078270907	0.483	0.212	3.35453162477141e-186	C3
S100A9	8.42865798854078e-187	0.570524404943143	0.938	0.665	1.51892845611493e-182	C3
KRT4	1.81971322640886e-184	1.99053741409462	0.498	0.231	3.2793052053114e-180	C3
RHCG	4.15211426976195e-183	1.49021515543213	0.597	0.305	7.48252512553801e-179	C3
DSP	2.407472559614e-174	0.846817101076993	0.881	0.737	4.33850629968039e-170	C3
SBSN	1.11097224597517e-168	0.982028173050463	0.577	0.268	2.00208308447186e-164	C3
DSG1	3.93617035831479e-165	1.06303477706526	0.506	0.23	7.09337260271908e-161	C3
CSTA	1.80296711352241e-164	0.82742110184838	0.767	0.494	3.24912703527874e-160	C3
DSG3	2.19291676812247e-144	0.992344674071412	0.731	0.516	3.95185530783351e-140	C3
TRIM29	3.45198229222605e-132	0.69994792601957	0.855	0.711	6.22081728882057e-128	C3
TACSTD2	1.6122460446371e-130	0.896298863495889	0.786	0.591	2.90542859704051e-126	C3
CSTB	2.69263711107463e-122	0.831294391193997	0.677	0.436	4.85240133786758e-118	C3
TGM1	2.01507459024286e-117	1.28853173193733	0.417	0.196	3.63136591907666e-113	C3
HSPB1	2.2825234421738e-114	0.511629848488399	0.951	0.886	4.11333549514141e-110	C3
PERP	1.02374834603944e-113	0.599179858180422	0.883	0.774	1.84489689439768e-109	C3
A2ML1	4.19988214079411e-113	1.08423557788042	0.446	0.225	7.56860760592507e-109	C3
FABP5	2.65346697054516e-109	0.879151742463268	0.611	0.403	4.78181282761943e-105	C3
PKP1	1.378215181123e-104	0.837526740102971	0.629	0.445	2.48368157790176e-100	C3
ANXA1	2.19696772342469e-101	0.615691457715446	0.777	0.596	3.95915553438364e-97	C3
SERPINB1	2.53778678062124e-99	1.13741011532416	0.449	0.253	4.57334555735754e-95	C3
S100A14	3.90710863195716e-98	0.758161899835706	0.642	0.44	7.04100046565e-94	C3
MPZL2	1.35095499254532e-93	1.19488312217129	0.396	0.213	2.43455599206592e-89	C3
CD24	1.84159987615275e-86	0.913103401666827	0.598	0.419	3.31874713681487e-82	C3
JUP	5.86515996042621e-85	0.632975852709737	0.729	0.602	1.05696047646841e-80	C3
KLK11	1.58178991700209e-84	0.87402899614713	0.432	0.244	2.85054360942947e-80	C3
S100A16	2.20372948009158e-74	0.715602175755456	0.633	0.479	3.97134089607304e-70	C3
TMEM79	8.20444369194298e-74	0.910940921165269	0.414	0.243	1.47852279772504e-69	C3
GJB2	2.39577483266824e-69	0.676942750959422	0.612	0.433	4.31742582595143e-65	C3
SERPINB13	2.83550779777962e-62	1.06901890744717	0.26	0.127	5.10986860237865e-58	C3
NOTCH3	1.33244706633765e-60	0.812820311875247	0.304	0.163	2.40120285824707e-56	C3
IVL	8.66529340531393e-57	0.623581006339044	0.29	0.148	1.56157252457162e-52	C3
GJB6	1.54436048685878e-55	0.901602960531056	0.394	0.251	2.78309203336821e-51	C3
CALML3	2.22557533524322e-55	0.545824597951097	0.611	0.461	4.0107093116418e-51	C3
CRABP2	9.22322126672537e-55	0.866131361846449	0.313	0.176	1.66211670447658e-50	C3
BARX2	1.62896419215667e-53	0.874768869411128	0.263	0.14	2.93555637068553e-49	C3
THBD	6.80728496985504e-51	0.882342675817937	0.315	0.183	1.22674082441758e-46	C3
FOS	4.34910451569533e-47	0.910422144229062	0.529	0.403	7.83752124773456e-43	C3
RAB25	4.9804807697613e-45	0.81260911737684	0.285	0.168	8.97532439518684e-41	C3
DHCR24	2.0316955977893e-44	0.852170414813757	0.361	0.24	3.6613186367761e-40	C3
CDKN2B	1.71897353211398e-39	0.75117217185437	0.256	0.149	3.0977622022226e-35	C3
SDC1	1.5766243428802e-37	0.582845164529655	0.559	0.459	2.84123472830441e-33	C3
NECTIN1	1.01143820842437e-36	0.565886118078389	0.515	0.409	1.82271279540156e-32	C3
PDCD4	4.30293933318467e-36	0.72120546942015	0.368	0.258	7.7543269723321e-32	C3
BHLHE40	8.69778725789128e-35	0.756470974178024	0.288	0.185	1.56742824174459e-30	C3
CLDN4	1.62604618387056e-34	0.781200484519279	0.251	0.15	2.93029782795313e-30	C3
EVPL	1.8229596578306e-33	0.847815674073326	0.277	0.178	3.28515559937653e-29	C3
NDRG1	2.57950075399905e-33	0.541988674200749	0.616	0.519	4.64851830878169e-29	C3
MAL2	4.00958773734347e-33	0.58002397482435	0.358	0.249	7.22567806146668e-29	C3
KLF5	8.55148669911446e-31	0.504736252519565	0.523	0.431	1.54106341804742e-26	C3
CDH1	1.50002501497889e-27	0.684529552534121	0.345	0.253	2.70319507949345e-23	C3
TSPO	1.1984093846208e-26	0.521956451357501	0.551	0.483	2.15965355202515e-22	C3
SLC9A3R1	4.49453027099406e-24	0.557456053639055	0.348	0.262	8.09959300135839e-20	C3
ELL2	4.58717511529986e-24	0.720655698189943	0.251	0.17	8.26654827528188e-20	C3
ZNF185	1.40355875633777e-23	0.589929390211399	0.286	0.2	2.52935323479629e-19	C3
DBI	2.98764089372499e-22	0.589175665054012	0.324	0.241	5.3840276545818e-18	C3
SGK1	6.67467626639053e-20	0.554441938885001	0.346	0.267	1.20284340996624e-15	C3
DUSP1	7.9622536993128e-20	0.6091872142605	0.301	0.225	1.43487773915316e-15	C3
KLF4	9.79565926086821e-20	0.509047090172351	0.406	0.321	1.76527575540106e-15	C3
EHBP1L1	1.87794207282877e-19	0.765033269693773	0.394	0.329	3.38423940944472e-15	C3
SEMA4B	7.68858604586141e-19	0.585781644746585	0.308	0.234	1.38556009132468e-14	C3
FOSL2	9.0332317071581e-17	0.520783278002902	0.343	0.273	1.62787868594696e-12	C3
EPS8L2	1.1816917304481e-16	0.552905094618786	0.273	0.205	2.12952666744052e-12	C3
CXCL14	0	2.05849392782137	0.656	0.256	0	C4
KRT5	0	0.98981222075251	0.999	0.791	0	C4
COL17A1	1.70395967650426e-262	1.35894002947568	0.702	0.323	3.07070573302833e-258	C4
SLC7A5	9.1566171215671e-241	1.32119480106791	0.747	0.398	1.65011397147761e-236	C4
KRT15	7.10714862121063e-208	1.91245643663853	0.541	0.232	1.28077925302837e-203	C4
KRT14	1.88010335056034e-187	0.799512981090823	0.975	0.798	3.38813424804479e-183	C4
DST	2.45138774824592e-137	1.14614340587218	0.418	0.178	4.41764586111398e-133	C4
TP63	3.86359485018734e-134	1.03216498323771	0.575	0.321	6.96258427952261e-130	C4
SLC3A2	1.354128628922e-117	0.921343358672511	0.637	0.399	2.44027520218034e-113	C4
BCAM	1.15438651310977e-91	1.0602650507586	0.311	0.136	2.08031993527511e-87	C4
SLC7A1	2.07591958734219e-88	1.01927081538081	0.413	0.222	3.74101468834936e-84	C4
COL7A1	2.94676282493664e-87	0.93187092898939	0.411	0.21	5.31036128681832e-83	C4
SLC2A1	6.23220910712482e-78	0.913781056812569	0.629	0.45	1.12310640319496e-73	C4
TNS4	7.59564555445126e-76	0.88525049450526	0.371	0.193	1.36881128536766e-71	C4
ITGB4	4.6840948544637e-75	0.661211520460776	0.491	0.285	8.44120733722903e-71	C4
APP	2.70271256134502e-73	0.700498495185894	0.601	0.403	4.87055830679985e-69	C4
FXYD3	7.57007395264704e-67	0.55918009084016	0.709	0.534	1.36420302700652e-62	C4
FSCN1	3.5550193553067e-62	0.564513927992393	0.677	0.478	6.40650038019821e-58	C4
CLSTN1	4.16647688148657e-62	0.73342392669736	0.504	0.326	7.50840798812695e-58	C4
IGFBP2	3.06931943437463e-60	0.799243366039014	0.494	0.319	5.53122055268652e-56	C4
SLC38A2	3.44719941239244e-60	0.633865779904623	0.561	0.384	6.21219806107241e-56	C4
EEF2	2.44304437817737e-53	0.611372083514654	0.653	0.521	4.40261027391343e-49	C4
HSPA2	3.2867679917139e-52	0.767162198547807	0.329	0.185	5.92308459786762e-48	C4
GPNMB	4.29789208150117e-52	0.863326074407744	0.288	0.153	7.74523132007326e-48	C4
COL18A1	6.86739923356976e-51	0.658679814100359	0.308	0.167	1.23757401588161e-46	C4
MYC	4.55996739071466e-50	0.750046339688998	0.456	0.301	8.21751723480689e-46	C4
IGFBP6	1.17701255986704e-48	1.00430760771833	0.3	0.167	2.12109433413639e-44	C4
DEGS1	9.02863480414009e-48	0.723082735241873	0.333	0.196	1.62705027805409e-43	C4
CAV1	9.46553456923955e-46	0.552450142509414	0.459	0.294	1.70578398472266e-41	C4
ITGA6	1.16226205598104e-45	0.615095276077785	0.364	0.219	2.09451245108343e-41	C4
AGRN	9.68856566417793e-45	0.648480220742156	0.379	0.237	1.74597641834151e-40	C4
GPC1	1.05446553788072e-43	0.639565525326544	0.521	0.373	1.90025234581484e-39	C4
ALDH3A1	1.15108890770999e-43	0.904884972013264	0.314	0.187	2.07437732058418e-39	C4
PDLIM1	6.50527149236166e-39	0.719837700034552	0.289	0.173	1.1723149756385e-34	C4
ITGA3	1.2753114579402e-38	0.503219002256039	0.354	0.218	2.29823877835404e-34	C4
CA12	1.61576071116788e-37	0.650679169005419	0.359	0.233	2.91176237759563e-33	C4
IFITM3	1.62231970188749e-36	0.597206983084821	0.422	0.288	2.92358233477144e-32	C4
LY6E	4.29296263153181e-36	0.561644043269442	0.593	0.462	7.73634795828347e-32	C4
TNFRSF21	6.36587507443188e-35	0.624574995116351	0.295	0.181	1.14719434716337e-30	C4
DDR1	1.21887288156397e-34	0.596529968127651	0.388	0.265	2.19653081986643e-30	C4
DKK3	4.48230272005695e-34	0.608273810809805	0.256	0.148	8.07755773181462e-30	C4
PLEC	7.72595232196579e-34	0.52681449822924	0.445	0.32	1.39229386794145e-29	C4
LAPTM4B	1.72264771064541e-33	0.553999817352242	0.366	0.242	3.10438343935409e-29	C4
MT1X	2.9981415745646e-33	0.739599352886046	0.333	0.219	5.40295093152286e-29	C4
BGN	1.57549105412949e-32	0.590533027744612	0.31	0.193	2.83919242864675e-28	C4
PTGFRN	7.75204904036719e-31	0.583923491378012	0.377	0.264	1.39699675756457e-26	C4
AHR	1.80164319261566e-30	0.628286704566959	0.327	0.218	3.24674119741269e-26	C4
ATP1A1	5.36878075042287e-30	0.548522119009704	0.313	0.203	9.67507979033706e-26	C4
CAVIN1	1.97316161036239e-29	0.569665708126889	0.274	0.171	3.55583453803407e-25	C4
EHD2	7.57094525980953e-29	0.562545212397166	0.303	0.197	1.36436004527027e-24	C4
SYNE2	1.04263927431276e-28	0.556066493988947	0.357	0.247	1.87894023623902e-24	C4
KIAA1522	4.30717360170435e-28	0.555953871788005	0.339	0.234	7.7619575476314e-24	C4
IMPA2	3.82039532575879e-26	0.592278319390393	0.316	0.218	6.88473441654991e-22	C4
RACK1	2.49536575198796e-24	0.521270346904059	0.429	0.335	4.4968986216575e-20	C4
FGFR3	1.26059839968261e-21	0.602821838763814	0.253	0.169	2.27172437606804e-17	C4
CEBPD	7.88839959453057e-18	0.515229985405914	0.379	0.295	1.42156849093035e-13	C4
FOS	1.87491979544604e-16	0.562492484781594	0.497	0.414	3.37879296337331e-12	C4
LAPTM5	3.76448825902734e-44	1.18825	0.263	0.141	6.78398429159317e-40	C5
TMSB4X	7.97767093511374e-35	0.601099422677996	0.733	0.684	1.43765607921685e-30	C5
COL1A2	5.3741018016838e-34	1.60442443611831	0.257	0.149	9.68466885681437e-30	C5
VIM	3.35878336815942e-24	0.633103138281586	0.409	0.305	6.05286350776009e-20	C5
CD74	4.85107397132703e-24	0.857205941955129	0.571	0.498	8.74212040372843e-20	C5
TXNIP	1.72064354380289e-16	0.908789827500247	0.259	0.188	3.1007717302872e-12	C5
COL1A1	7.29470831402336e-15	1.27158721323958	0.371	0.307	1.31457938527015e-10	C5
CTSZ	6.09061304161169e-13	0.759420778014942	0.269	0.209	1.09758937622884e-08	C5
FTL	1.11327987729306e-12	0.629731543008484	0.338	0.281	2.00624166686982e-08	C5
IL32	1.36976428675566e-12	0.778457339832571	0.284	0.223	2.46845222116237e-08	C5
IGFBP2	1.53598256386754e-10	0.548859113673599	0.393	0.343	2.76799417834569e-06	C5
CYBA	2.13962911760906e-09	0.629715787817827	0.298	0.256	3.8558256328433e-05	C5
BTG1	7.96362823157307e-07	0.595323724526627	0.285	0.25	0.0143512544361178	C5
LAMC2	0	3.20830818124184	0.903	0.245	0	C6
MMP9	0	3.07836402827603	0.411	0.056	0	C6
SERPINE1	0	2.79118089362712	0.636	0.117	0	C6
LAMA3	0	2.70590548872825	0.775	0.186	0	C6
TGFBI	0	2.62162975218675	0.749	0.202	0	C6
TNC	0	2.47648147865575	0.751	0.202	0	C6
THBS1	0	2.40079205028414	0.502	0.096	0	C6
LAMB3	0	2.36337276225759	0.77	0.204	0	C6
PLAU	0	2.34546946161178	0.639	0.19	0	C6
ITGB4	7.44620999550216e-304	1.92636461362331	0.734	0.272	1.34188150328944e-299	C6
ITGB6	6.81071221941323e-298	1.95661545179476	0.489	0.108	1.22735844906046e-293	C6
CAV1	2.79985476957702e-279	1.77105071370294	0.732	0.274	5.04561828025476e-275	C6
ITGA6	5.74355449634966e-277	1.78039737688782	0.628	0.198	1.03504595578717e-272	C6
COL4A2	1.3300608716512e-268	1.76626447442925	0.46	0.103	2.39690269680263e-264	C6
PDPN	6.51754623662939e-264	1.79483361810271	0.519	0.135	1.17452700730298e-259	C6
INHBA	1.0616144747041e-260	1.9020984813374	0.379	0.07	1.91313544486425e-256	C6
COL17A1	5.79940086122501e-254	1.47282913917866	0.818	0.338	1.04511002920136e-249	C6
LGALS1	3.00922531675359e-251	1.66276778111108	0.699	0.268	5.42292494332165e-247	C6
TNFRSF12A	1.87623375706388e-248	1.62551261416516	0.598	0.189	3.38116085360482e-244	C6
VEGFC	5.31333289791753e-244	1.60836769675771	0.372	0.071	9.57515721533719e-240	C6
ITGA3	8.50125816967535e-243	1.67629381609075	0.602	0.199	1.5320117347572e-238	C6
SERPINE2	3.73639265076308e-231	1.62104338019931	0.402	0.088	6.73335319594015e-227	C6
COL4A1	2.55183501097374e-223	1.67309933684155	0.431	0.104	4.59866187327577e-219	C6
CDH3	6.20298884280298e-218	1.49523781028226	0.658	0.253	1.11784061936153e-213	C6
MMP14	2.98417436890849e-216	1.64468872152275	0.654	0.262	5.37778063020999e-212	C6
ACTN1	4.53360402857358e-215	1.47080691920339	0.71	0.319	8.17000781989245e-211	C6
MT2A	3.71187520670755e-208	1.41347357858148	0.777	0.374	6.68917031000768e-204	C6
COL5A1	3.44248318944355e-204	1.58508426230222	0.515	0.16	6.20369895569622e-200	C6
PMEPA1	1.46878155162881e-201	1.31432434487991	0.344	0.072	2.64689123419029e-197	C6
F3	1.37997138108802e-192	1.94217681960935	0.562	0.213	2.48684642585873e-188	C6
MMP2	1.82531785780048e-189	1.56020046725931	0.471	0.14	3.28940531154225e-185	C6
FST	1.04745058250095e-185	1.57008665740686	0.374	0.092	1.88761069472496e-181	C6
ITGB1	8.26060306039953e-181	1.37419836587769	0.499	0.165	1.4886432775146e-176	C6
CSPG4	8.32383170689111e-181	1.30494480047734	0.317	0.067	1.50003771189885e-176	C6
FN1	5.02552332188349e-175	2.33395962817833	0.47	0.156	9.05649557836623e-171	C6
PXDN	8.31701020532938e-167	1.38546750487298	0.34	0.083	1.49880840910241e-162	C6
ITGA5	3.44011325289475e-166	1.30099470276602	0.306	0.068	6.19942809304163e-162	C6
SERINC2	4.95322232890042e-165	1.31623959534995	0.544	0.208	8.92620195891145e-161	C6
PRSS23	2.52285866334655e-164	1.36888981462212	0.41	0.12	4.54644359721681e-160	C6
SEMA3C	1.05516365104566e-160	1.29870722674024	0.297	0.066	1.90151041554939e-156	C6
SERPINH1	3.00492613924156e-159	1.28205964962081	0.492	0.172	5.41517739552722e-155	C6
FSCN1	1.66438340030072e-158	1.00700212639777	0.832	0.475	2.99938532568192e-154	C6
COL7A1	7.24602451725816e-158	1.27170523901295	0.549	0.209	1.30580607825509e-153	C6
IGFBP7	3.10046347441086e-157	1.36079089432334	0.481	0.165	5.58734522723581e-153	C6
PTHLH	3.68797019996149e-157	1.25799119734093	0.314	0.074	6.64609109735061e-153	C6
DKK3	1.64888263981214e-156	1.19031537650316	0.431	0.136	2.97145140520546e-152	C6
AGRN	1.56953400824233e-153	1.25873870770223	0.562	0.226	2.8284572362535e-149	C6
APP	3.29176713105378e-153	1.18856882396783	0.742	0.401	5.93209354687202e-149	C6
TIMP3	2.48792291958308e-152	1.84278256687556	0.475	0.174	4.48348589338066e-148	C6
TINAGL1	3.17967777045094e-150	1.41178801136932	0.332	0.087	5.73009731012964e-146	C6
FSTL3	1.49218283863366e-148	1.23623585327163	0.293	0.068	2.68906269350172e-144	C6
ITGAV	1.06630127716921e-147	1.28139787389759	0.451	0.155	1.92158153158663e-143	C6
FLNA	4.74587512974801e-146	1.12057097288803	0.675	0.33	8.55254157131889e-142	C6
COL12A1	1.35829977152778e-144	1.22448950908172	0.358	0.102	2.44779201827021e-140	C6
DCBLD2	2.57143638608931e-142	1.14021066816011	0.252	0.053	4.63398551137154e-138	C6
FLRT2	7.52954593647819e-138	1.19966351392784	0.337	0.094	1.35689947321274e-133	C6
SLC7A5	3.7748684481427e-136	1.05475452976769	0.787	0.421	6.80269043039795e-132	C6
COL1A1	3.03889558134367e-135	1.12288763573979	0.608	0.281	5.47639372713943e-131	C6
MMP13	3.3910340810644e-135	1.50086609667008	0.362	0.107	6.11098251748615e-131	C6
TPM1	3.08093094017413e-130	1.25866	0.39	0.13	5.5521456472878e-126	C6
P4HA2	2.10357349491987e-126	1.13566169074897	0.342	0.103	3.7908497951951e-122	C6
MMP10	3.62970288223381e-126	1.33943815013838	0.363	0.111	6.54108756407355e-122	C6
S100A2	2.44044420460438e-125	0.831134850979323	0.94	0.709	4.39792450111755e-121	C6
CDH13	7.20752385603743e-121	1.0111885678244	0.267	0.068	1.29886787409651e-116	C6
VIM	1.24874180632438e-119	1.09253011264892	0.594	0.286	2.25035760917717e-115	C6
GALNT2	4.6602785527355e-117	1.12962638325167	0.414	0.153	8.39828797988465e-113	C6
SDC4	9.73887558113381e-117	1.10813368175916	0.575	0.277	1.75504276847612e-112	C6
TMSB10	2.04515309644879e-116	0.800387084401011	0.864	0.643	3.68557039511037e-112	C6
PLEK2	4.51340471678544e-115	1.00263268694812	0.27	0.072	8.13360664011904e-111	C6
MFAP2	3.6147537017591e-114	1.04084533274123	0.287	0.08	6.51414764594007e-110	C6
PRNP	7.51351907842984e-113	1.07494368953911	0.651	0.357	1.35401127312384e-108	C6
SLC3A2	2.90502239437141e-111	0.908926115717928	0.73	0.407	5.23514085689672e-107	C6
TENM2	2.48603128360059e-110	1.09562767891535	0.336	0.111	4.48007697617663e-106	C6
SLC38A5	7.4811096918089e-110	1.11509334312366	0.326	0.104	1.34817077756088e-105	C6
CD44	3.73130278706307e-109	1.01006988190581	0.786	0.52	6.72418075256637e-105	C6
PTPRK	5.85144878168114e-109	1.19557091013025	0.311	0.098	1.05448958494676e-104	C6
CLSTN1	1.08763514234286e-108	1.00699045761282	0.624	0.325	1.96002729001608e-104	C6
PLEC	1.34524280512299e-108	1.07086714133217	0.595	0.311	2.42426205911214e-104	C6
PTGFRN	4.50489815248939e-108	0.98923140149967	0.546	0.253	8.11827696060113e-104	C6
FSTL1	1.07338770182924e-107	1.32118323907252	0.327	0.108	1.93435197746648e-103	C6
CAV2	6.83403381262847e-107	1.04798917837407	0.5	0.222	1.23156123337378e-102	C6
HTRA1	5.55167661067544e-106	1.24298440397759	0.364	0.131	1.00046764200982e-101	C6
SPARC	7.70283989086022e-105	1.07331811340825	0.51	0.231	1.38812877673192e-100	C6
PLOD1	1.4966656984945e-101	1.06170884949419	0.3	0.096	2.69714125525694e-97	C6
B4GALT1	4.36411397011827e-101	1.01870476381517	0.512	0.239	7.86456978555014e-97	C6
LAMC1	3.70704169624776e-99	1.13085936494264	0.348	0.126	6.68045984080808e-95	C6
MMP1	2.68033585192497e-98	1.28550922899542	0.361	0.129	4.83023323875398e-94	C6
CTSZ	2.70156400104052e-97	0.910616879274647	0.45	0.189	4.86848848627512e-93	C6
LTBP2	2.84417192120947e-97	1.01985211120537	0.252	0.072	5.12548221921159e-93	C6
ANXA5	1.22656585593561e-96	1.00146690661514	0.473	0.213	2.21039432898157e-92	C6
CALU	3.49879695536146e-96	0.998599221575215	0.351	0.129	6.30518199325688e-92	C6
COL16A1	3.50027001577801e-94	0.889388462458434	0.257	0.075	6.30783659543355e-90	C6
CD276	3.65718012954384e-94	0.85699020337246	0.3	0.097	6.59060431145096e-90	C6
RHOC	3.54751753411335e-93	0.887155509213518	0.432	0.182	6.39298134822566e-89	C6
LGALS3BP	9.06265929761692e-93	0.893019009403544	0.664	0.383	1.63318183202354e-88	C6
PXN	1.90561392361074e-92	0.91530536434384	0.368	0.141	3.43410685173892e-88	C6
JAG1	1.58415731547873e-91	1.00848464029995	0.563	0.294	2.85480989822423e-87	C6
EGFR	3.83470816826648e-91	1.03820451315019	0.646	0.366	6.91052759003302e-87	C6
DSG2	4.60269471286791e-88	0.927294026556225	0.262	0.082	8.29451614205926e-84	C6
FXYD5	2.32814571795598e-86	0.921927141809459	0.47	0.217	4.19555139832847e-82	C6
ALCAM	1.89218327258141e-85	0.976162104715124	0.299	0.105	3.40990347551895e-81	C6
TTYH3	1.336366322807e-84	0.865210910748117	0.346	0.133	2.40826575033049e-80	C6
LY6K	3.85266123446605e-84	0.974647952704902	0.338	0.13	6.94288081063127e-80	C6
RBP1	1.22135031562347e-82	0.922355295273514	0.297	0.106	2.20099540378506e-78	C6
ITGA2	1.22165180966324e-82	1.0160746495822	0.39	0.167	2.20153872619412e-78	C6
TAPBP	1.32757514329534e-81	0.879688883715226	0.647	0.389	2.39242316573253e-77	C6
MYH9	5.14567525099915e-80	0.920804880346851	0.451	0.214	9.27302136982556e-76	C6
PDLIM7	7.31391439146161e-80	0.875382315597903	0.297	0.107	1.3180405124853e-75	C6
SNAI2	1.68551584762336e-79	0.892846051419463	0.295	0.107	3.03746810900205e-75	C6
LAMB1	4.37601734243271e-78	0.960268893634465	0.294	0.108	7.88602085279798e-74	C6
EMP3	8.13693808525454e-78	0.786284461133177	0.338	0.131	1.46635761234372e-73	C6
COL5A2	9.97637642476404e-78	0.82373220898146	0.27	0.092	1.79784279550673e-73	C6
COL6A2	5.02780377597876e-77	1.0188295210624	0.349	0.143	9.06060518469132e-73	C6
SLC16A3	1.59707032804149e-76	0.874272746739319	0.252	0.084	2.87808043816357e-72	C6
ETS1	1.77526558601261e-75	0.526154690938655	0.32	0.119	3.19920611255333e-71	C6
EFNB1	1.86941411100106e-74	0.886908889695258	0.383	0.169	3.36887116943502e-70	C6
COL4A5	4.13339508805846e-74	0.817193988365684	0.263	0.092	7.44879128819016e-70	C6
SLC16A1	7.03313677542589e-73	0.850112325513614	0.349	0.146	1.2674415782995e-68	C6
IL32	3.84372491639526e-72	0.857538644293312	0.436	0.207	6.92677667183589e-68	C6
SULF2	4.67696650409821e-72	0.918552935197192	0.304	0.119	8.42836133703539e-68	C6
CHPF	5.54538827444353e-72	0.839823307304091	0.362	0.157	9.99334420937469e-68	C6
HSPG2	1.26641798184355e-71	0.788815729435595	0.299	0.114	2.28221184508026e-67	C6
CALD1	5.96163974252421e-71	0.862259201107916	0.289	0.111	1.07434709800029e-66	C6
ARPC1B	7.9546544530205e-71	0.76219096029235	0.424	0.198	1.43350827897882e-66	C6
DSE	8.34845451790886e-71	0.772779110702726	0.258	0.091	1.50447498867236e-66	C6
APLP2	3.11425847371314e-70	0.830741265422638	0.546	0.309	5.61220519547846e-66	C6
MSN	3.3972994592445e-67	0.755826422985388	0.577	0.335	6.12227335550451e-63	C6
ANXA2	4.61943039377565e-67	0.59086340351348	0.939	0.839	8.32467551262309e-63	C6
CAVIN1	1.57648532290586e-66	0.695135947659254	0.374	0.167	2.84098420040865e-62	C6
ECE1	2.2058083840006e-66	0.798516621863482	0.322	0.134	3.97508728880749e-62	C6
FHL2	2.9332452523952e-66	0.785179007771797	0.305	0.124	5.28600126934139e-62	C6
MXRA7	3.59427121301396e-66	0.75078610231463	0.362	0.161	6.47723615297245e-62	C6
CDK6	2.93840838694026e-63	0.839373701582799	0.285	0.116	5.29530575410504e-59	C6
TNFSF10	1.8104015984073e-62	0.777530809370645	0.501	0.273	3.2625247204898e-58	C6
IFI6	2.33961774111869e-62	0.620754686012638	0.617	0.351	4.21622513126999e-58	C6
PFN2	3.49171001842318e-62	0.719983683717746	0.306	0.127	6.29241062420041e-58	C6
CD151	8.00501280507313e-61	0.724515678752392	0.385	0.184	1.44258335760223e-56	C6
LIMA1	3.64282831213365e-60	0.741565245712003	0.317	0.138	6.56474090129605e-56	C6
RHOB	6.17845691825649e-60	0.830443655238756	0.473	0.259	1.113419721239e-55	C6
CFL1	1.21643245676083e-59	0.701385002150152	0.628	0.405	2.19213293032869e-55	C6
SURF4	1.6167087762334e-58	0.777345247571623	0.466	0.257	2.9134708856502e-54	C6
EXT2	1.20222273902375e-57	0.778682925724333	0.252	0.1	2.1665255979947e-53	C6
PFN1	4.29046819534732e-57	0.656114538938877	0.7	0.488	7.73185273483541e-53	C6
EHD2	5.34034562121923e-56	0.683531595532897	0.392	0.195	9.62383684399918e-52	C6
BGN	3.36540006887444e-55	0.829254346392475	0.384	0.194	6.06478746411862e-51	C6
ENO1	3.93911963654664e-55	0.555272589659172	0.706	0.474	7.0986874970207e-51	C6
TNFRSF21	1.89535013941905e-54	0.784658770131122	0.368	0.181	3.41561048624707e-50	C6
COL18A1	1.09735693850186e-53	0.701698371923899	0.356	0.172	1.97754693887421e-49	C6
COLGALT1	1.76551784230535e-53	0.732880437059633	0.265	0.111	3.18163970361848e-49	C6
FOSL1	7.0083924123771e-53	0.642640976405425	0.37	0.182	1.26298239663448e-48	C6
GPC1	2.52169149207673e-51	0.76961161500875	0.581	0.378	4.54434023787148e-47	C6
IFITM3	3.57715585603456e-51	0.525290983009619	0.515	0.287	6.44639256815988e-47	C6
TMSB4X	2.05852919902996e-50	0.561448621250141	0.832	0.673	3.7096754695719e-46	C6
BCAM	2.18425489194786e-50	0.6149771152202	0.322	0.149	3.93624574077923e-46	C6
CRIP1	3.53616779961836e-50	0.537486498600417	0.553	0.339	6.37252799169224e-46	C6
B2M	9.59966506145394e-50	0.507083689523542	0.814	0.644	1.72995564072462e-45	C6
TNS4	3.68921313020381e-49	0.730000729184378	0.387	0.205	6.64833098194029e-45	C6
RPN1	2.30425842268734e-48	0.747232776076612	0.352	0.181	4.15250410352486e-44	C6
SEC61A1	5.59054357529508e-48	0.683676582684419	0.371	0.196	1.00747185770393e-43	C6
MCM4	6.82751785121081e-48	0.617008843425751	0.35	0.174	1.2303869919667e-43	C6
BCAR1	1.1683270048121e-47	0.647582117537782	0.289	0.132	2.10544209537189e-43	C6
DST	2.11759975125132e-47	0.64454322938568	0.386	0.201	3.81612651173001e-43	C6
COL6A1	2.24324822710844e-47	0.610839693679674	0.281	0.126	4.04255763007212e-43	C6
MYO1B	5.8483192341581e-46	0.615404211507862	0.258	0.113	1.05392560918763e-41	C6
NFE2L1	8.86220547170089e-46	0.652946938783703	0.411	0.228	1.59705804805522e-41	C6
MAP7D1	2.59058691480444e-45	0.625843335362679	0.359	0.189	4.66849667916908e-41	C6
ZYX	6.42086196369738e-45	0.625448536276003	0.364	0.19	1.1571035344779e-40	C6
LSR	7.29481332449471e-45	0.698794736640781	0.434	0.251	1.31459830920719e-40	C6
TAP2	8.6243896497023e-45	0.631010361837053	0.48	0.287	1.55420125877285e-40	C6
SLC2A1	1.66192567778894e-44	0.677333597218579	0.67	0.459	2.99495626394345e-40	C6
PALLD	1.79690140194667e-44	0.645686152153028	0.386	0.209	3.23819601644809e-40	C6
ACTB	2.09204100496788e-43	0.521670389867074	0.811	0.674	3.77006709505262e-39	C6
PPP1R18	6.27332460260039e-43	0.535452881615024	0.273	0.125	1.13051582663462e-38	C6
COTL1	6.3383060744473e-43	0.546698389760769	0.27	0.124	1.14222613767615e-38	C6
CALR	2.41824909894944e-42	0.627045459797574	0.459	0.278	4.35792670121679e-38	C6
CD109	4.22810015916767e-42	0.589538752244686	0.293	0.142	7.61945929683606e-38	C6
PKM	8.53618899618289e-42	0.592083395143322	0.506	0.312	1.53830661900212e-37	C6
ATP2C1	1.05426460155317e-40	0.675619909543305	0.31	0.159	1.89989023845896e-36	C6
ASPH	1.17982515614651e-40	0.644050603589209	0.412	0.237	2.12616291389163e-36	C6
TAP1	1.22697584245772e-40	0.596281467987317	0.541	0.344	2.21113316569305e-36	C6
RRBP1	7.21908676461262e-40	0.619737967672864	0.314	0.163	1.30095162585084e-35	C6
ENAH	1.46238021752949e-39	0.618857838377599	0.311	0.16	2.6353553900099e-35	C6
HSP90AA1	1.62408494893284e-39	0.573856930413267	0.434	0.255	2.92676348647188e-35	C6
CTSB	2.67507788935019e-39	0.513942340991508	0.822	0.702	4.82075786439797e-35	C6
YIF1A	2.91480358938708e-39	0.624886481563717	0.38	0.216	5.25276754843445e-35	C6
EFHD2	4.49648601294417e-39	0.566038285069018	0.365	0.201	8.10311744392669e-35	C6
THBS2	2.11449657592201e-38	0.706035297644799	0.267	0.13	3.81053427946905e-34	C6
CKAP4	4.66936239432864e-38	0.563100340942087	0.357	0.196	8.41465797081965e-34	C6
TAX1BP3	3.97019439142534e-37	0.585078689605193	0.564	0.386	7.1546873127876e-33	C6
STT3A	1.30523218049976e-36	0.581638781402665	0.378	0.216	2.35215891247862e-32	C6
RTN4	4.84505863531809e-35	0.57661871731238	0.351	0.198	8.73128016670673e-31	C6
PDLIM4	6.33760374082918e-35	0.578801601729152	0.29	0.151	1.14209957013483e-30	C6
GRINA	7.06394107045417e-35	0.50821267808289	0.416	0.248	1.27299282030655e-30	C6
GJB3	9.97134164229199e-35	0.597621113070894	0.338	0.188	1.79693547735744e-30	C6
DNAJB11	2.45820912324382e-33	0.569556051995113	0.262	0.133	4.42993866099768e-29	C6
PDLIM1	9.20602638699915e-33	0.529958009962078	0.322	0.178	1.65901801520112e-28	C6
ETS2	1.99012792180098e-32	0.534903939614992	0.317	0.176	3.58640952787755e-28	C6
FLNB	3.7429684418789e-32	0.598081433951642	0.292	0.159	6.74520342910996e-28	C6
HYOU1	5.40331771632961e-32	0.558937769575276	0.262	0.135	9.73731885659759e-28	C6
ARHGDIA	6.83677811154509e-32	0.532786108860385	0.41	0.253	1.23205578348154e-27	C6
TMED9	7.14110806278988e-32	0.541525506876506	0.26	0.135	1.28689908399536e-27	C6
GNB1	1.05686238884192e-31	0.511201945071422	0.468	0.308	1.90457171093202e-27	C6
PRKDC	3.79075306595829e-31	0.512920237474429	0.306	0.17	6.83131610016343e-27	C6
ITGB5	1.02331168606616e-30	0.554988228826281	0.255	0.133	1.84410998945983e-26	C6
DRAP1	1.36177009769136e-30	0.578646485533365	0.393	0.246	2.4540458930496e-26	C6
PDIA6	6.08024353675952e-30	0.518774512498791	0.273	0.148	1.09572068775943e-25	C6
AGTRAP	6.39909664122977e-30	0.509127004101062	0.278	0.15	1.15318120571602e-25	C6
SLC1A5	6.80854509896233e-30	0.579055391784054	0.288	0.159	1.226967912284e-25	C6
CPNE1	1.25304196220589e-29	0.514250197964864	0.278	0.151	2.25810692009124e-25	C6
ZMPSTE24	2.42363787730683e-29	0.501975886880866	0.258	0.138	4.36763781869463e-25	C6
CD47	1.63761532828754e-28	0.519755996182665	0.396	0.247	2.95114658310698e-24	C6
TUBB6	1.08316398148109e-27	0.504219837856602	0.269	0.148	1.95196981102707e-23	C6
RABAC1	1.41694541373452e-27	0.509420307322714	0.318	0.187	2.55347733009098e-23	C6
CCND1	2.58803891110766e-27	0.511595337128307	0.314	0.182	4.66390492170711e-23	C6
YKT6	3.77634887207643e-27	0.501349526433422	0.294	0.169	6.80535830236893e-23	C6
GPAA1	1.1809076930624e-25	0.511753150624966	0.301	0.178	2.12811375366775e-21	C6
COMT	7.89235358491809e-22	0.530773538092958	0.347	0.226	1.42228103953809e-17	C6
FGFBP1	2.34450184660786e-16	0.544857129487559	0.345	0.243	4.22502677777203e-12	C6
NDRG1	8.99765303545474e-08	0.512013083648084	0.62	0.529	0.0016214670535193	C6
HIST1H1B	0	3.21243874389799	0.723	0.156	0	C7
HIST1H2BH	0	2.34747523758569	0.501	0.081	0	C7
HIST1H1C	0	2.25375873035684	0.663	0.234	0	C7
TOP2A	0	2.21106651921642	0.511	0.07	0	C7
HIST1H1D	0	2.07581117115536	0.465	0.097	0	C7
UBE2C	0	2.00058609711995	0.466	0.068	0	C7
PLK1	0	1.72100533946928	0.332	0.043	0	C7
MKI67	0	1.67559008389159	0.315	0.043	0	C7
TPX2	0	1.55262	0.312	0.043	0	C7
NUSAP1	1.77751875210171e-302	1.44053410048682	0.268	0.03	3.20326654316249e-298	C7
HIST1H1A	1.4860165237055e-301	1.80696902404568	0.273	0.032	2.67795037736967e-297	C7
CCNB1	4.98069665746201e-284	1.51672828465164	0.311	0.048	8.97571344641229e-280	C7
H2AFX	3.20870203294373e-283	1.54321558213173	0.362	0.069	5.7824019335679e-279	C7
CDC20	5.45755255251175e-272	1.44199878247986	0.305	0.048	9.83505545488142e-268	C7
BIRC5	6.04285721676875e-257	1.29668697260713	0.291	0.046	1.0889832990339e-252	C7
TACC3	3.16625372776701e-239	1.32209035049333	0.276	0.045	5.70590584280893e-235	C7
HMGB2	5.44365729858926e-232	1.36075181240172	0.277	0.047	9.8100148177877e-228	C7
HIST1H4C	4.57248909810001e-216	1.45238412784806	0.265	0.047	8.24008260368603e-212	C7
TYMS	4.74804527373742e-213	1.4750655779707	0.311	0.067	8.5564523878022e-209	C7
LMNB2	2.85626971832373e-210	1.29995590123118	0.441	0.136	5.14728365939119e-206	C7
ZWINT	2.97009658410299e-205	1.22069950704739	0.285	0.057	5.352411054212e-201	C7
HIST1H1E	1.57380041931816e-194	1.29745344969428	0.296	0.066	2.83614573565325e-190	C7
MCM7	3.59782699208432e-186	1.19182816199593	0.426	0.137	6.48364402243515e-182	C7
TUBB	3.48261810175497e-183	1.23698474922187	0.389	0.118	6.27602608117263e-179	C7
TK1	4.87710578032833e-181	1.0596889549092	0.283	0.063	8.78903232672969e-177	C7
PHF19	5.53034566832693e-170	1.08793374030529	0.294	0.072	9.96623592889195e-166	C7
NCAPD2	1.4808617753034e-169	1.06846659374584	0.263	0.058	2.66866100527425e-165	C7
MT2A	2.41447291666495e-162	1.11991546993273	0.704	0.366	4.3511216431219e-158	C7
PTTG1	9.04209840521625e-156	1.01922956347023	0.258	0.06	1.62947655360402e-151	C7
TMPO	3.74468826634341e-154	1.10568657856451	0.26	0.063	6.74830272477746e-150	C7
H2AFZ	2.10826596885637e-149	1.05530314699305	0.332	0.101	3.79930610247607e-145	C7
CKS1B	3.41655948949967e-147	0.975502618656523	0.277	0.073	6.15698185602735e-143	C7
HNRNPA2B1	1.19495287279597e-146	0.951149160481997	0.672	0.364	2.15342457206561e-142	C7
CDC25B	1.19712044564849e-145	1.05420396440869	0.341	0.108	2.15733075510314e-141	C7
SMC4	9.40490228182546e-139	0.975392874545325	0.263	0.069	1.69485744020777e-134	C7
SLC7A5	2.78380137769271e-122	0.738491432378543	0.733	0.412	5.01668846274004e-118	C7
MCM4	2.76318381655012e-118	0.95068632141958	0.394	0.157	4.97953355580496e-114	C7
PCNA	2.12989853151366e-112	0.931494109372475	0.299	0.101	3.83829014364076e-108	C7
TUBA1C	1.78709886998848e-102	0.899820783186067	0.654	0.405	3.22053087360624e-98	C7
HSPD1	6.99113614949339e-101	0.832598757765522	0.406	0.177	1.2598726455002e-96	C7
RRM1	9.81707642611981e-101	0.912858437377191	0.289	0.103	1.76913534275105e-96	C7
TMEM106C	1.75277065901655e-97	0.874561752994697	0.275	0.097	3.15866800461373e-93	C7
BUB3	2.02680028052851e-95	0.821225864567829	0.268	0.093	3.65249678554044e-91	C7
CDK4	2.27656829005007e-89	0.799697622113199	0.418	0.197	4.10260371549923e-85	C7
SNRPB	1.28017331841947e-88	0.767568235704819	0.469	0.238	2.30700033712372e-84	C7
PFN1	3.01730196092328e-86	0.684451142903897	0.714	0.474	5.43747986377984e-82	C7
SAE1	2.93056735420242e-85	0.792551948453011	0.333	0.141	5.28117542900819e-81	C7
LSM4	2.5569267147676e-81	0.756144638835318	0.344	0.152	4.6078376326827e-77	C7
ENO1	4.63343833963558e-80	0.659144113637678	0.697	0.463	8.34991923185729e-76	C7
HSPA8	1.16366961877e-79	0.815170034469682	0.57	0.339	2.09704901998542e-75	C7
CAV1	4.71096991003295e-79	0.804622076199923	0.519	0.289	8.48963887487038e-75	C7
PA2G4	2.86024430664617e-77	0.708629235954189	0.471	0.251	5.15444626500707e-73	C7
SSRP1	7.2746918038551e-75	0.716107089130441	0.359	0.168	1.31097220997273e-70	C7
SIVA1	1.75026763832546e-73	0.708021614882531	0.357	0.167	3.15415731102631e-69	C7
TUBB4B	1.98373741432723e-73	0.759621939708909	0.444	0.238	3.5748931943591e-69	C7
LY6E	5.13099679748464e-73	0.741488228887491	0.67	0.453	9.24656932874707e-69	C7
YBX1	5.82913302812998e-73	0.679252439396898	0.472	0.257	1.0504680629993e-68	C7
HNRNPF	1.20059693474558e-71	0.690467017731106	0.518	0.302	2.16359573610502e-67	C7
H1FX	6.94887635675631e-70	0.719311151129289	0.529	0.313	1.25225700825105e-65	C7
NUCKS1	1.65716838292816e-68	0.729064387433942	0.255	0.104	2.98638314287483e-64	C7
HSPE1	2.90137289400078e-67	0.696620347735386	0.352	0.17	5.22856409227881e-63	C7
PSMB8	6.15735241350053e-67	0.725045063707968	0.364	0.181	1.10961647843693e-62	C7
FSCN1	4.26901672824621e-64	0.548197167202676	0.711	0.478	7.6931950459725e-60	C7
CRIP1	8.27247560799093e-64	0.884735719407673	0.531	0.332	1.49078282931605e-59	C7
NUP188	2.02228490077579e-61	0.609818137861287	0.328	0.158	3.64435961968805e-57	C7
PSMB9	9.06085632140855e-61	0.670058294644716	0.344	0.171	1.63285691768104e-56	C7
HSP90AA1	3.78168965756537e-60	0.652630698346149	0.437	0.246	6.81498293189856e-56	C7
HNRNPL	3.77640629340947e-59	0.567954710604655	0.473	0.274	6.8054617813532e-55	C7
EWSR1	6.0956023225337e-59	0.589399707661666	0.432	0.239	1.0984884945438e-54	C7
NME1	2.13027981145552e-58	0.601272957396936	0.33	0.163	3.83897724822399e-54	C7
PRKDC	4.58723536950583e-58	0.593387039276671	0.324	0.159	8.26665685938645e-54	C7
FLNA	3.22585460871181e-56	0.56281688928514	0.55	0.335	5.81331259035955e-52	C7
RPA1	4.45148891453162e-56	0.652549069180179	0.307	0.151	8.02202817287743e-52	C7
NUDC	4.45803294210563e-56	0.587228281433456	0.365	0.193	8.03382116496855e-52	C7
IGFBP6	5.53605318771695e-56	0.628385782021821	0.328	0.166	9.97652144958471e-52	C7
UBE2I	1.46543976049675e-55	0.583633375304965	0.466	0.277	2.6408689923912e-51	C7
BOP1	1.95148822884681e-55	0.564643879752802	0.25	0.11	3.51677693720483e-51	C7
ANP32B	5.15070917315352e-55	0.566526760608855	0.353	0.184	9.28209300093996e-51	C7
ARPC1B	2.59637492166003e-54	0.579564984323016	0.37	0.196	4.67892724632353e-50	C7
HNRNPR	7.07775208746443e-54	0.537925338000416	0.255	0.115	1.27548170368197e-49	C7
SUMO2	1.70971338980081e-53	0.614397877117205	0.561	0.369	3.08107449976003e-49	C7
NUDT21	9.87020345547558e-53	0.568560008743027	0.338	0.176	1.77870936471125e-48	C7
IFITM3	1.04996419260979e-52	0.656567658142453	0.467	0.284	1.8921404715021e-48	C7
POLD2	1.90377593003235e-52	0.602402555888229	0.358	0.191	3.4307946035113e-48	C7
CFL1	2.36749396308278e-52	0.567106138991865	0.599	0.399	4.26646087087147e-48	C7
HNRNPH3	1.87801928843696e-51	0.586523477282462	0.329	0.172	3.38437855969225e-47	C7
ANXA5	2.21367636891605e-51	0.542533165634942	0.389	0.215	3.98926618442361e-47	C7
SLC7A1	3.02871363828069e-51	0.547078073031448	0.408	0.229	5.45804484754564e-47	C7
EIF4A1	3.53442794475807e-51	0.545925658590195	0.553	0.359	6.36939259924852e-47	C7
SRM	1.36374014896806e-50	0.5415690009826	0.344	0.182	2.45759612245534e-46	C7
PRMT1	1.61109848507258e-50	0.561650949597242	0.378	0.211	2.90336057994929e-46	C7
PSMC3	1.62794673629536e-50	0.594608624019336	0.318	0.165	2.93372281347787e-46	C7
ATP5F1B	1.7412047695619e-50	0.527932545571864	0.474	0.289	3.1378251152275e-46	C7
GOT2	3.21331130623152e-50	0.551606205528874	0.382	0.213	5.79070830495983e-46	C7
RANGAP1	7.74030321053511e-50	0.558969619980975	0.269	0.13	1.39488004157053e-45	C7
PYCR2	3.50679660902772e-49	0.514115898569912	0.267	0.127	6.31959816912886e-45	C7
NHP2	4.28947483785154e-48	0.515906403598112	0.567	0.374	7.73006260529225e-44	C7
TUFM	1.04993675217765e-47	0.510395230423414	0.492	0.305	1.89209102109935e-43	C7
HDGF	1.05628599000224e-47	0.504249654082355	0.322	0.169	1.90353298258304e-43	C7
CYC1	2.13178260375449e-47	0.527309325486085	0.38	0.213	3.84168543022597e-43	C7
UQCRC1	3.14600644993558e-47	0.544454709322976	0.382	0.218	5.66941822342891e-43	C7
OAS3	4.56751640537688e-47	0.648083221031454	0.295	0.152	8.23112131412967e-43	C7
CHCHD2	1.16896691079387e-46	0.531758386964718	0.393	0.226	2.10659526994163e-42	C7
PSME1	4.36357050614941e-46	0.526500375965243	0.489	0.31	7.86359040913186e-42	C7
LSM2	2.48977910879724e-45	0.515443532208241	0.253	0.122	4.4868309319635e-41	C7
HNRNPUL1	6.79330357104839e-45	0.582838605822361	0.422	0.258	1.22422123653863e-40	C7
TIMM13	1.35018095986676e-44	0.518138949074076	0.338	0.187	2.43316110777589e-40	C7
NME2	1.66304873911434e-44	0.508443848151254	0.525	0.339	2.99698013275794e-40	C7
CALM3	1.73011715575611e-44	0.569232814596965	0.272	0.138	3.11784412638809e-40	C7
GCLC	5.398879046992e-44	0.512652460353206	0.292	0.151	9.72931993058428e-40	C7
LSM7	1.27170424962318e-43	0.511377442777281	0.268	0.136	2.29173822824593e-39	C7
COX8A	2.53617303737217e-43	0.507452016718485	0.477	0.305	4.57043743064838e-39	C7
ELAVL1	4.26313224875172e-43	0.52765241294293	0.253	0.126	7.68259062547548e-39	C7
MT1X	1.46057843038949e-42	0.645067341380888	0.368	0.216	2.6321083894049e-38	C7
ILF3	1.79585478861435e-42	0.513298407424518	0.354	0.2	3.23630991456192e-38	C7
NQO1	3.09739070698991e-42	0.564535581554645	0.263	0.135	5.58180779306651e-38	C7
HNRNPA3	4.28643780819805e-42	0.552734729711993	0.284	0.149	7.7245895741537e-38	C7
HSPA2	3.00278714259179e-40	0.544253229357558	0.334	0.189	5.41132270966466e-36	C7
NOP16	4.79739355954137e-39	0.52146436591242	0.251	0.129	8.64538293364949e-35	C7
IMPDH2	1.77896356690314e-38	0.508266528872383	0.269	0.143	3.20587024391616e-34	C7
PLP2	2.33702256592286e-38	0.513537790077338	0.439	0.279	4.21154836604958e-34	C7
GGH	6.21822539401155e-37	0.509454561381198	0.296	0.167	1.12058639825482e-32	C7
PTMS	5.46581265393042e-35	0.5118826233005	0.281	0.158	9.84994098364801e-31	C7
VIM	2.77021751652912e-18	0.751981490687453	0.398	0.305	4.99220898653713e-14	C7
MUC5B	0	6.94918015645117	0.689	0.009	0	C8
LTF	0	6.76179638432922	0.591	0.016	0	C8
BPIFB1	0	6.58620266027754	0.727	0.005	0	C8
BPIFB2	0	6.33710282504526	0.591	0.006	0	C8
PIGR	0	5.82386639527636	0.818	0.006	0	C8
WFDC2	0	5.56142072279876	0.705	0.013	0	C8
AZGP1	0	5.28106778841567	0.75	0.012	0	C8
ZG16B	0	4.72604891264536	0.273	0.003	0	C8
TF	0	4.37411234669979	0.614	0.005	0	C8
CP	0	4.28249139173362	0.712	0.007	0	C8
TFF3	0	4.07559655800502	0.417	0.006	0	C8
SLC34A2	0	3.51024309886048	0.523	0.003	0	C8
TCN1	0	2.81045456817274	0.492	0.008	0	C8
PROM1	0	2.74938046634842	0.455	0.001	0	C8
KIAA1324	0	2.74932423818471	0.492	0.007	0	C8
CLDN10	0	2.52356708052752	0.432	0.005	0	C8
RARRES1	0	2.41985905695627	0.311	0.005	0	C8
AQP5	0	2.13661073537551	0.348	0.003	0	C8
SLC44A4	0	2.05218289328853	0.318	0.002	0	C8
LRRC26	0	1.70733324488588	0.28	0.003	0	C8
AGR2	8.40385090876373e-291	3.14202181519348	0.432	0.013	1.51445797226831e-286	C8
SLC12A2	5.62806465634041e-207	3.15415988828833	0.606	0.043	1.0142335317191e-202	C8
KRT7	5.18512493545492e-199	3.32434385585523	0.629	0.047	9.34411364618331e-195	C8
SERPINA3	1.45460411618846e-181	2.00516637008001	0.295	0.01	2.62134207778323e-177	C8
CFB	4.22585306161122e-171	4.05221509118948	0.727	0.08	7.61540980232958e-167	C8
MMP7	6.68087852455676e-159	4.10885445460322	0.455	0.03	1.20396111891037e-154	C8
CLU	4.33678339095542e-128	4.42588780004449	0.644	0.081	7.81531734884076e-124	C8
CRISP3	4.49242403203886e-125	2.69336835099211	0.432	0.034	8.09579734813723e-121	C8
FCGBP	2.03806628781029e-123	2.89000923789253	0.364	0.024	3.67279925726293e-119	C8
CXCL17	1.40442291977382e-111	1.99682663325038	0.394	0.032	2.5309105437244e-107	C8
CEACAM6	6.01305824085755e-106	2.90949782248768	0.705	0.114	1.08361322558494e-101	C8
TSPAN1	6.8065388308913e-100	1.65751811247619	0.303	0.021	1.22660636271492e-95	C8
GOLM1	1.67089948939064e-94	2.15512578730016	0.394	0.037	3.01112796983088e-90	C8
C3	2.87007849869855e-93	3.11545971604754	0.5	0.064	5.17216846250466e-89	C8
TMEM63A	1.95318986271307e-92	1.73717365451309	0.364	0.032	3.51984345159522e-88	C8
NPDC1	1.51318799355292e-90	1.80120412018641	0.326	0.027	2.72691608318171e-86	C8
GCNT3	3.2667197602533e-90	1.41226790887832	0.311	0.024	5.88695567995246e-86	C8
FMOD	1.88134360885245e-80	1.64466529738304	0.265	0.02	3.39036931751301e-76	C8
XBP1	1.49298222823764e-73	2.52189680145247	0.705	0.165	2.69050327350705e-69	C8
MDK	2.74237598461646e-73	2.48558893040023	0.629	0.127	4.94203576187732e-69	C8
LCN2	3.04207075053619e-70	2.56497170445281	0.788	0.194	5.48211569954127e-66	C8
DEFB1	4.17776012929965e-68	2.05753927449528	0.348	0.04	7.52874152901091e-64	C8
CPD	6.18114121363808e-63	2.17848943464194	0.545	0.108	1.11390345810972e-58	C8
KRT8	3.09337215641132e-60	1.65880730921116	0.386	0.054	5.57456596306884e-56	C8
FOXA1	4.88755082682932e-60	1.36733681874054	0.25	0.023	8.80785534502912e-56	C8
LYZ	4.19458001026347e-59	3.68596791611081	0.53	0.103	7.5590526364958e-55	C8
FAM3D	2.00818292595034e-58	1.66219516097975	0.348	0.046	3.6189464508551e-54	C8
EPCAM	2.74356018768797e-51	1.51734337901213	0.318	0.043	4.94416981423249e-47	C8
TGM2	5.43361477839655e-48	1.48222274681054	0.295	0.039	9.79191719214841e-44	C8
TIMP1	4.44941857527602e-44	1.96380995161051	0.614	0.181	8.01829721450492e-40	C8
NFIB	5.08342120104165e-41	1.35100409420382	0.28	0.041	9.16083334639716e-37	C8
SLPI	1.84754353109119e-40	2.41123594555081	0.742	0.266	3.32945819737944e-36	C8
ALDH1A1	2.12510684256486e-40	1.44952766221466	0.432	0.089	3.82965504098613e-36	C8
CXCL1	2.66769600061129e-40	1.59150261472757	0.311	0.05	4.80745496270161e-36	C8
CPE	1.64025345803398e-37	1.42421782014638	0.311	0.054	2.95590075672304e-33	C8
PLAAT4	1.79912586852828e-36	1.4335780036801	0.348	0.068	3.24220472767481e-32	C8
SERPINA1	7.66171899362424e-36	1.79127700961592	0.265	0.041	1.38071837984103e-31	C8
VWA1	9.07667635148441e-35	1.35875146691395	0.356	0.073	1.63570784530101e-30	C8
SAT1	3.30709383609334e-33	1.57754598634058	0.803	0.395	5.95971380202381e-29	C8
ELF3	7.3446610448557e-33	1.20213455395321	0.311	0.058	1.32358136689344e-28	C8
B4GALT5	6.37102658710991e-32	1.57780770003152	0.364	0.082	1.14812270126308e-27	C8
TC2N	2.96406826937591e-31	1.20973342786396	0.311	0.061	5.34154742824232e-27	C8
BACE2	9.17463428392532e-30	1.09929769829821	0.28	0.053	1.65336084430618e-25	C8
CD46	1.6325256754411e-29	1.54707379701329	0.409	0.108	2.94197451971241e-25	C8
TSPAN13	4.64282761212989e-29	1.24857138471371	0.288	0.058	8.36683963981928e-25	C8
CD74	1.01292415363272e-28	1.38028888438124	0.856	0.504	1.82539061726153e-24	C8
SCNN1A	1.17675144217547e-28	1.24186114827599	0.356	0.083	2.12062377394441e-24	C8
MUC1	1.21038040523184e-28	1.23271631277588	0.318	0.067	2.1812265282683e-24	C8
SELENOM	2.10164586330308e-27	1.25607598099917	0.326	0.075	3.78737601025849e-23	C8
KRT19	2.66156708597126e-26	1.51675223818034	0.515	0.166	4.79641004562881e-22	C8
SLC9A3R2	1.20563340586949e-24	1.18378596539721	0.273	0.059	2.17267196071742e-20	C8
CD14	6.85765816365323e-24	1.21515253814565	0.265	0.057	1.23581857767195e-19	C8
THBS1	8.68169962808102e-24	1.49529423132612	0.439	0.136	1.56452908997648e-19	C8
RUNX1	6.83581915880629e-22	1.12356943351637	0.258	0.058	1.23188297060848e-17	C8
DUSP23	1.21674587702758e-20	1.59351696123243	0.364	0.115	2.1926977449914e-16	C8
MARCKSL1	3.58503346914634e-20	1.13674959660046	0.394	0.125	6.46058881474861e-16	C8
COL1A2	3.84468634396612e-20	1.4508583462973	0.462	0.161	6.92850926046135e-16	C8
ODF3B	5.45407498332035e-20	1.20803499584082	0.288	0.075	9.82878852744159e-16	C8
COL3A1	5.40178215938824e-19	1.73236930910114	0.462	0.175	9.73455162943355e-15	C8
TM9SF3	6.62443051254057e-19	1.12660513010026	0.674	0.355	1.19378862266494e-14	C8
SOX9	2.91882624986031e-18	0.982991734334844	0.25	0.062	5.26001678487326e-14	C8
APP	5.01730278346665e-17	1.09602472564191	0.72	0.435	9.04168134608525e-13	C8
SEC11C	2.71775047744475e-16	1.18558428602731	0.318	0.105	4.89765813540319e-12	C8
C1QC	4.54512302428515e-16	0.845608818979795	0.273	0.078	8.19076620206426e-12	C8
TM9SF2	1.36225076048176e-15	1.02418345245203	0.652	0.345	2.45491209546418e-11	C8
ARL6IP5	1.74013664464924e-15	1.06795518494624	0.288	0.089	3.13590024732239e-11	C8
SH3BP4	2.76633337758322e-15	0.766365421321661	0.265	0.077	4.98520937974271e-11	C8
NDRG2	3.51918671438419e-15	1.00432974651891	0.318	0.105	6.34192637799175e-11	C8
SOD2	4.22509305920837e-15	1.1331376096508	0.576	0.3	7.61404020199941e-11	C8
CTSB	8.10631597031511e-15	0.666014940232332	0.917	0.712	1.46083920101049e-10	C8
SPINT1	1.46925913520997e-14	1.07405560320624	0.47	0.212	2.64775188756189e-10	C8
IGKC	2.75375551063597e-14	0.891698082188939	0.795	0.506	4.96254280571708e-10	C8
TTC3	6.40305246920392e-14	1.06447044948965	0.295	0.099	1.15389408547524e-09	C8
CDC42EP1	1.05531511024382e-13	1.15134529517403	0.394	0.165	1.90178336017038e-09	C8
IGHG1	1.21756145192961e-13	1.7664317621055	0.591	0.311	2.19416749252235e-09	C8
FTH1	2.7819346192905e-13	0.579126689907692	0.962	0.684	5.01332437742342e-09	C8
ALCAM	3.89334368089208e-13	0.89291488216243	0.333	0.124	7.01619464733561e-09	C8
RHOV	4.68216415797084e-13	1.04886047358599	0.295	0.104	8.43772802907925e-09	C8
RAB11FIP1	5.44692695317924e-13	0.749343090954306	0.273	0.088	9.8159070623243e-09	C8
COL1A1	5.85084432104064e-13	1.35665863737943	0.583	0.313	1.05438065509473e-08	C8
BCL3	1.53700511535204e-12	0.983377253161636	0.47	0.225	2.76983691837592e-08	C8
B2M	1.88032297126703e-12	0.756913617324566	0.848	0.66	3.38853002652032e-08	C8
SOX4	2.70974512345003e-12	0.919598075165227	0.348	0.137	4.8832316869693e-08	C8
SERPING1	3.59428852388833e-12	0.793536852205579	0.303	0.109	6.47726734889915e-08	C8
TSPAN3	3.7220465412782e-12	1.0607609599515	0.311	0.119	6.70750007203745e-08	C8
APOL6	5.28384184136777e-12	0.781644270932091	0.288	0.102	9.52201138232886e-08	C8
LITAF	8.28460444974005e-12	0.858423910399233	0.53	0.266	1.49296856788765e-07	C8
HIPK2	1.45974597913585e-11	0.846983287688702	0.273	0.096	2.63060822900071e-07	C8
CLDN7	1.63125059605744e-11	0.593846513930828	0.356	0.141	2.93967669915511e-07	C8
CYBA	3.51363133391725e-11	0.85733726890269	0.508	0.259	6.33191502685227e-07	C8
S100A6	9.13903726998004e-11	0.96521534007975	0.803	0.614	1.6469459064231e-06	C8
FN1	1.37720805039867e-10	0.665783139461259	0.417	0.188	2.48186662762345e-06	C8
CTSZ	1.89031131933598e-10	0.781846991159836	0.447	0.214	3.40653002857538e-06	C8
TMEM263	1.92078400016583e-10	1.03978762536233	0.25	0.092	3.46144484669884e-06	C8
DNAJC3	2.02510655250627e-10	0.774473136919147	0.258	0.094	3.64944451827155e-06	C8
TNFSF10	2.06334491790484e-10	0.806912799028118	0.553	0.295	3.71835387655631e-06	C8
PSMB10	3.34002896655152e-10	0.871615400087944	0.394	0.181	6.01906620062249e-06	C8
PTTG1IP	3.69849232879011e-10	0.725421678561589	0.288	0.113	6.66505302571266e-06	C8
TXNDC5	4.01446522501714e-10	0.754811961729588	0.326	0.137	7.23446778200339e-06	C8
STARD10	5.17178975759186e-10	0.708760509900924	0.364	0.159	9.3200823221563e-06	C8
PLPP2	7.00137363149022e-10	0.806164288690449	0.258	0.098	1.26171754213085e-05	C8
DAP	7.74083409138724e-10	0.815408965760079	0.318	0.134	1.39497571160889e-05	C8
SSR4	8.29135217006238e-10	0.775210203409088	0.348	0.155	1.49418457456694e-05	C8
CD63	9.60531626734035e-10	0.61119438586679	0.318	0.133	1.7309740445374e-05	C8
COL6A2	9.70943723714989e-10	0.850955072412612	0.364	0.163	1.74973768450678e-05	C8
LAMB2	9.87427374302947e-10	0.798262704852188	0.25	0.093	1.77944287123134e-05	C8
CNN3	1.30504145195977e-09	0.89356906403631	0.333	0.15	2.35181520057671e-05	C8
NSA2	1.51836017086354e-09	0.751793181514522	0.265	0.103	2.73623686391319e-05	C8
SRPRA	1.6550056273064e-09	0.727848451274086	0.311	0.131	2.98248564096887e-05	C8
MYH14	1.77138957112778e-09	0.865408677201999	0.25	0.096	3.19222114612937e-05	C8
APOL2	1.9740741618765e-09	0.7619473460003	0.25	0.093	3.55747904711765e-05	C8
ACSL3	2.31162422046618e-09	0.80161425154221	0.341	0.156	4.16577800770209e-05	C8
TACSTD2	2.48395733867284e-09	0.571427957748519	0.841	0.628	4.47633952002232e-05	C8
TMEM59	3.81272812456476e-09	0.818082959026778	0.492	0.28	6.87091735327816e-05	C8
ITM2C	4.1054511783588e-09	0.608663615119306	0.311	0.131	7.3984335685204e-05	C8
TRAF4	8.01571316023391e-09	0.706908974340563	0.265	0.107	0.000144451166860575	C8
PNPLA2	9.23778971311672e-09	0.727976234097514	0.258	0.104	0.000166474208420076	C8
B4GALT1	9.78552075821851e-09	0.783160106490834	0.477	0.266	0.000176344869583856	C8
TPM1	1.1305135486017e-08	0.513744091472952	0.348	0.156	0.000203729846593512	C8
CYB561	1.21046572184389e-08	0.880248755700592	0.28	0.119	0.000218138027733488	C8
PACS1	1.21798500581453e-08	0.62579883556073	0.295	0.126	0.000219493077897837	C8
ECE1	1.55607675138203e-08	0.640640718967134	0.333	0.152	0.000280420591366555	C8
FTL	1.80446629637543e-08	0.674154698295474	0.508	0.287	0.000325182871269815	C8
COL6A1	2.28171502977536e-08	0.869236590289114	0.311	0.141	0.000411187865515817	C8
MLEC	2.83674546187529e-08	0.707296031638385	0.303	0.133	0.000511209899684547	C8
SELENOP	3.47670023425996e-08	0.525296475776182	0.318	0.141	0.000626536149215987	C8
LMAN1	1.11382326425488e-07	0.761250081263669	0.318	0.152	0.00200722090451372	C8
IFI30	1.54313709686028e-07	0.56282019484146	0.394	0.205	0.00278088736225191	C8
NUPR1	2.06195850611198e-07	0.663946031556142	0.311	0.147	0.0037158554238644	C8
TM4SF1	2.349932851693e-07	0.724103236243545	0.409	0.225	0.00423481399203596	C8
MMP24OS	2.78022260158738e-07	0.627208565258965	0.409	0.216	0.00501023915032061	C8
ATP1B1	2.89496225200125e-07	0.608270449128075	0.371	0.186	0.00521701147433146	C8
RRBP1	3.25370457183663e-07	0.807476394126116	0.348	0.177	0.00586350100890679	C8
GNS	3.58761608476014e-07	0.75740073517829	0.303	0.147	0.00646524294634625	C8
EPHX1	4.25445288535891e-07	0.577697727499684	0.265	0.118	0.0076669495447053	C8
LGMN	4.63951425543776e-07	0.640247394719785	0.295	0.14	0.00836086863972438	C8
TMEM219	4.91359787220662e-07	0.625845953911534	0.273	0.127	0.00885479472550355	C8
ADAR	5.62710069009619e-07	0.840843251471636	0.356	0.188	0.0101405981536223	C8
NECTIN2	1.02846067144785e-06	0.660615521539926	0.28	0.134	0.0185338897601618	C8
MAGED1	1.0441979185523e-06	0.557580681901202	0.258	0.118	0.018817490690231	C8
GSTK1	1.27587430146306e-06	0.615255280756939	0.311	0.157	0.0229925307866659	C8
TIMP2	1.30085896651547e-06	0.695867188163205	0.341	0.179	0.0234427794355753	C8
BRI3	2.13065793490328e-06	0.763444919426822	0.462	0.284	0.038396586644892	C8
GSR	2.34725470596048e-06	0.665209008576667	0.258	0.122	0.0422998770561139	C8
LGALS3	2.5648476097894e-06	0.622621264142043	0.53	0.339	0.0462211187760148	C8

## Sheet: TableS7-DEGs
Supplementary Table S7. DEGs of CAF cell subclusters.
Gene	p_val	avg_log2FC	pct.1	pct.2	p_val_adj	CAF_Cluster
COL5A3	3.09993588923319e-104	1.48753179826139	0.321	0.114	5.58639446598713e-100	C12
COL18A1	3.94957285250447e-92	1.17691817365909	0.647	0.466	7.11752523749831e-88	C12
NOTCH3	4.96457727309996e-76	1.37470925701613	0.276	0.107	8.94666470385344e-72	C12
IFI30	6.58142102456632e-73	1.30266645792613	0.331	0.152	1.1860378828371e-68	C12
CD74	5.11754226978465e-67	1.28480984218006	0.571	0.399	9.22232292437892e-63	C12
APCDD1	5.5156991554088e-62	1.40730712995174	0.411	0.238	9.9398414479622e-58	C12
TNFRSF21	4.60356335434868e-61	1.1439894135655	0.256	0.108	8.29608152087175e-57	C12
B2M	6.28277423951188e-58	0.592016773664935	0.731	0.586	1.13221874570244e-53	C12
COL4A1	2.58966763545863e-56	1.33035780027748	0.465	0.305	4.66684004585999e-52	C12
COL6A1	7.27306746674644e-53	0.505616300718831	0.942	0.941	1.31067948818238e-48	C12
LAPTM5	3.51485849324939e-49	1.02938102409053	0.299	0.158	6.33412649068473e-45	C12
BST2	6.06240661040553e-49	0.884909981609586	0.29	0.147	1.09250629526118e-44	C12
CTSC	1.60164010722288e-39	0.807275215092136	0.302	0.172	2.88631563722635e-35	C12
CTSB	9.63554747443633e-39	0.623691549867599	0.778	0.702	1.73642201036817e-34	C12
MMP11	1.76464446567098e-38	1.10239793485884	0.302	0.173	3.18006579158568e-34	C12
APOE	7.01283900101349e-37	1.0689392593892	0.257	0.139	1.26378371637264e-32	C12
COL4A2	3.31812896552783e-33	0.89741060222269	0.432	0.309	5.9796002087777e-29	C12
TAPBP	7.159420286382e-31	0.560725763766434	0.464	0.337	1.2901991298089e-26	C12
ETS1	7.48514665287867e-31	0.73584295562901	0.262	0.151	1.34889827831527e-26	C12
SAT1	6.40126375275139e-29	0.763113662529682	0.388	0.275	1.15357174088333e-24	C12
LOXL2	5.48103586375533e-28	0.748630372867306	0.258	0.154	9.87737473007348e-24	C12
TMSB4X	1.38932640673827e-27	0.547221575117708	0.715	0.654	2.50370511758303e-23	C12
IL32	8.17797550676043e-27	0.611773241343422	0.457	0.346	1.4737529660733e-22	C12
ADAMTS2	1.37810940092084e-25	0.60899091207054	0.51	0.406	2.48349095139945e-21	C12
TAP1	2.30692126598239e-25	0.588563867333717	0.312	0.205	4.15730281342687e-21	C12
PFN1	1.34731600873067e-24	0.605043254792951	0.382	0.276	2.42799817933354e-20	C12
TYMP	1.26742923357831e-23	0.540207165565618	0.302	0.199	2.28403422183147e-19	C12
CTSZ	4.87270421183331e-20	0.588591520935466	0.409	0.316	8.78110026014481e-16	C12
AHR	1.95909838148181e-19	0.5506107706928	0.301	0.21	3.53049119326838e-15	C12
CYBA	4.80504834569111e-19	0.534035840511017	0.405	0.315	8.65917762376995e-15	C12
SPON2	3.62332491639728e-18	0.735099179771171	0.304	0.222	6.52959383183954e-14	C12
BTG1	1.05401920065766e-15	0.5040240277162	0.258	0.18	1.89944800150517e-11	C12
IGHG1	4.80106710784362e-15	0.527191875855845	0.394	0.311	8.65200303504499e-11	C12
KRT14	5.72043973652825e-14	0.760262070884506	0.255	0.181	1.03088044491976e-09	C12
IGFBP2	5.66325085778066e-13	0.567204889855196	0.262	0.195	1.02057443708065e-08	C12
COL1A2	3.52015403915257e-283	1.06598350272226	0.999	0.983	6.34366959395684e-279	C13
COL1A1	2.56895970713479e-271	1.29087056435506	0.996	0.97	4.62952228822761e-267	C13
FN1	1.66088051030755e-206	1.73469888257867	0.945	0.819	2.99307276762523e-202	C13
COL3A1	4.54860215835429e-174	0.88760068924732	0.994	0.956	8.19703594957027e-170	C13
COL12A1	5.56793989175287e-161	1.41383467286854	0.712	0.446	1.00339844789278e-156	C13
THBS2	6.76794549405534e-155	1.10437617214673	0.829	0.612	1.21965145748371e-150	C13
COL5A1	7.45056935529699e-151	0.938432716750005	0.903	0.756	1.34266710351807e-146	C13
COL11A1	1.60800117953157e-132	1.91563756549607	0.387	0.142	2.89777892563384e-128	C13
SPARC	1.07883771437972e-106	0.720208754737461	0.918	0.805	1.94417344508369e-102	C13
THBS1	1.53873289145348e-97	1.3009949656937	0.516	0.28	2.77295054368831e-93	C13
CTHRC1	1.29320802660133e-95	0.925311247715649	0.675	0.459	2.33049018473827e-91	C13
FNDC1	3.39263604168275e-93	1.18420646760761	0.406	0.18	6.11386941071648e-89	C13
COL8A1	2.46549914576767e-89	1.19235840037991	0.331	0.13	4.44307601058792e-85	C13
VCAN	9.5023109635469e-85	0.680359592621265	0.833	0.668	1.71241145874079e-80	C13
COL5A2	1.60185151691716e-83	0.719329765311253	0.782	0.618	2.88669661863642e-79	C13
CCN2	9.48016044675127e-70	1.03135997649129	0.479	0.274	1.70841971410905e-65	C13
COL10A1	1.50314941362745e-67	1.14061562094094	0.304	0.134	2.70882555829803e-63	C13
COL8A2	3.9598440287828e-67	1.06247454257084	0.346	0.167	7.13603492426948e-63	C13
LOX	2.33259337403876e-62	0.878294637601025	0.311	0.14	4.20356651935526e-58	C13
LRRC15	2.1799418208978e-59	0.870818645417704	0.402	0.22	3.92847315543992e-55	C13
FBN1	5.796179029541e-59	0.624550438505911	0.758	0.596	1.04452942291358e-54	C13
ELN	7.38903784956585e-59	1.02263955662964	0.415	0.235	1.33157851087026e-54	C13
POSTN	9.7309847753196e-52	0.938002294909521	0.558	0.405	1.75362076636034e-47	C13
ITGBL1	4.13646323178524e-51	0.798780927169328	0.254	0.112	7.45432039000018e-47	C13
TAGLN	4.33025336433997e-50	0.903885566595545	0.351	0.192	7.80354958787705e-46	C13
CERCAM	6.91134474103822e-50	0.628146052802069	0.554	0.376	1.2454934357825e-45	C13
TIMP3	2.23047334881012e-44	0.886738229713134	0.627	0.47	4.01953602189072e-40	C13
CDH11	6.34217553389096e-37	0.615007975926929	0.496	0.353	1.14292345296249e-32	C13
ASPN	1.70999924584016e-35	0.757792957479787	0.404	0.265	3.08158964092855e-31	C13
GJA1	3.45049762592856e-35	0.713456640754741	0.333	0.199	6.21814177168585e-31	C13
COMP	4.60547361375991e-35	1.04140071309116	0.366	0.234	8.29952399935674e-31	C13
LOXL1	6.77935464215053e-35	0.6304121600643	0.401	0.259	1.22170750006195e-30	C13
SFRP4	2.15156327527572e-34	0.707091079948113	0.259	0.137	3.87733217837437e-30	C13
CHPF	6.6917375162678e-34	0.653221595853748	0.36	0.226	1.20591801780662e-29	C13
CCN1	4.88785403166841e-28	0.570064805314904	0.33	0.208	8.80840175046965e-24	C13
PXDN	5.71756196396123e-28	0.509015866182086	0.444	0.312	1.03036184152545e-23	C13
CKAP4	5.83136877814703e-25	0.553753744613675	0.306	0.196	1.05087096750988e-20	C13
NBL1	3.23255428245817e-24	0.507248279137758	0.512	0.395	5.82538607241787e-20	C13
ADAM12	9.64296363899142e-24	0.588365321809708	0.278	0.175	1.73775847738264e-19	C13
PLAU	1.59727794597528e-23	0.686945979294471	0.367	0.254	2.87845458644205e-19	C13
SDC1	1.201510648577e-20	0.556192239628565	0.251	0.159	2.16524233980061e-16	C13
C3	9.64250957722807e-279	1.8082522348501	0.821	0.43	1.73767665091227e-274	C14
SFRP1	5.54954820691478e-229	2.12916811728437	0.49	0.133	1.00008408236811e-224	C14
CXCL12	5.03938944470103e-211	1.56761307664671	0.755	0.401	9.08148371829572e-207	C14
TNXB	5.68022727712735e-175	1.47341071716163	0.581	0.232	1.02363375761112e-170	C14
CFD	1.33358567961303e-172	1.83659070021561	0.544	0.217	2.40325475323065e-168	C14
CLU	4.96759441457508e-172	1.47945189018653	0.675	0.337	8.95210189450575e-168	C14
ABI3BP	9.99405306524308e-156	1.37006131356081	0.547	0.229	1.80102830288746e-151	C14
IGFBP4	8.9762833640639e-149	1.02715	0.886	0.692	1.61761602503796e-144	C14
APOD	4.06043970845866e-145	1.4298755965619	0.587	0.282	7.31731839861335e-141	C14
PLA2G2A	7.05042740642052e-142	2.3175162770632	0.271	0.055	1.27055752291104e-137	C14
C1S	4.69588602446065e-137	0.705843396249083	0.951	0.817	8.46245620468053e-133	C14
FBLN1	1.98047582571713e-123	0.939629294041413	0.861	0.656	3.56901548552484e-119	C14
SOD3	6.32771331103882e-123	1.1209256039971	0.615	0.322	1.1403172157823e-118	C14
COL14A1	1.48604634494925e-117	0.879284743399748	0.725	0.411	2.67800411823305e-113	C14
GSN	3.1268809024377e-117	1.36831551941967	0.683	0.45	5.63495207428298e-113	C14
CYBRD1	1.20456912354681e-116	1.10144642913608	0.644	0.384	2.1707540175437e-112	C14
CCDC80	7.89726725848603e-116	1.00623047577847	0.733	0.507	1.42316653265177e-111	C14
C1R	3.86802137949091e-113	0.730203149657192	0.906	0.757	6.97056132798056e-109	C14
PRELP	1.09178082027565e-111	1.1751998866156	0.485	0.218	1.96749821621874e-107	C14
MGP	5.03840882708867e-107	1.2357163486585	0.472	0.218	9.0797165472965e-103	C14
CHI3L1	4.79026014615995e-101	2.09288789258199	0.298	0.097	8.63252780939485e-97	C14
PODN	2.4629661582297e-95	1.30272992939111	0.41	0.185	4.43851131374574e-91	C14
GDF10	8.53373688985865e-91	1.34016564778452	0.287	0.096	1.53786472492143e-86	C14
GPC3	2.43359235376803e-89	1.36954321040497	0.301	0.107	4.38557678072536e-85	C14
PTGFR	3.84305505247188e-89	1.31799527285461	0.341	0.136	6.92556951005957e-85	C14
PTGIS	6.23029195800745e-84	1.2636647912896	0.295	0.107	1.12276091375252e-79	C14
HSPB6	1.8034387379898e-82	1.22322548245259	0.419	0.202	3.24997694973141e-78	C14
MFAP4	3.11624932417781e-82	0.936598339077174	0.619	0.387	5.61579290710083e-78	C14
GPX3	2.20332299822495e-81	1.51204059462247	0.303	0.119	3.97060837510117e-77	C14
THBS4	5.72606229331176e-80	1.28972866951972	0.566	0.352	1.03189368587771e-75	C14
SERPING1	5.70282950310703e-77	0.823050510876665	0.743	0.562	1.02770690475492e-72	C14
CHRDL1	1.73160653988552e-75	1.13265228160659	0.26	0.09	3.12052814552769e-71	C14
PLPP3	7.50488235043758e-74	0.987736560986188	0.532	0.314	1.35245484837236e-69	C14
LTBP4	6.36958753899105e-73	1.04380201022455	0.458	0.245	1.14786337040158e-68	C14
MMP2	2.30899562467255e-71	0.694837509070927	0.91	0.827	4.1610410152224e-67	C14
SELENOP	7.5050999938934e-71	0.967298248769946	0.484	0.275	1.35249406989953e-66	C14
EFEMP1	3.9807519408785e-69	0.959390211960885	0.542	0.343	7.17371307265714e-65	C14
LEPR	9.99299516283573e-67	1.14380209309592	0.26	0.099	1.80083765829463e-62	C14
OGN	1.65770723885364e-63	1.03910555068124	0.256	0.098	2.98735421513814e-59	C14
FOS	5.19438528327543e-62	0.899546233701447	0.541	0.337	9.36080171899066e-58	C14
SVEP1	1.63932810149655e-60	1.01087697977041	0.336	0.161	2.95423317170693e-56	C14
BOC	5.09992869646802e-57	0.961157676237376	0.285	0.128	9.19058150390502e-53	C14
SCARA5	6.37480892633454e-56	1.04379580961021	0.285	0.129	1.14880431661475e-51	C14
STOM	8.46108265969187e-53	0.783580277865064	0.529	0.352	1.52477170610307e-48	C14
ABCA8	9.06486506287908e-52	0.838613712044699	0.316	0.153	1.63357933298144e-47	C14
ANGPTL1	3.44292385344018e-51	0.920361862950346	0.309	0.151	6.20449307628455e-47	C14
CILP	3.87234934970666e-51	0.864604920849948	0.337	0.172	6.97836076310637e-47	C14
PDGFRA	2.83730695911943e-49	0.652031349911894	0.592	0.416	5.11311087102912e-45	C14
CFB	7.3445726399646e-49	0.992674194317955	0.348	0.187	1.32356543544802e-44	C14
LRP1	2.6321792315488e-48	0.693962689763268	0.633	0.481	4.7434501931741e-44	C14
CPXM2	5.28510170592674e-46	0.958218685113339	0.265	0.127	9.52428178425059e-42	C14
GPNMB	3.56618078452597e-45	0.848399229733809	0.414	0.254	6.42661439179424e-41	C14
A2M	3.65693682903542e-45	1.29956341161567	0.299	0.159	6.59016585960473e-41	C14
SERPINF1	8.04829457359625e-45	0.622664906433661	0.701	0.57	1.45038316510778e-40	C14
PTGDS	3.45321143453994e-43	0.521876706556059	0.456	0.273	6.22303232618442e-39	C14
FGL2	2.91359969101421e-40	0.941927469679194	0.261	0.133	5.2505980031767e-36	C14
EPHX1	9.48608922880174e-39	0.884947435403927	0.295	0.164	1.70948813992236e-34	C14
IGFBP5	2.63135803543619e-38	0.729805926958485	0.504	0.351	4.74197031565956e-34	C14
CLSTN3	4.3045880992938e-38	0.848030962185165	0.31	0.175	7.75729821373737e-34	C14
SQSTM1	2.03437015819021e-37	0.646467636631745	0.537	0.393	3.66613846207458e-33	C14
CEBPD	2.77309680777448e-36	0.70690007407523	0.442	0.298	4.99739775729039e-32	C14
AHNAK	5.26419474412428e-36	0.548862481331785	0.621	0.495	9.48660534838637e-32	C14
SFRP2	2.08651384527771e-35	0.522008150195456	0.864	0.771	3.76010660057496e-31	C14
SRPX	2.74889393032126e-35	0.744176461854176	0.328	0.193	4.95378175183194e-31	C14
NFIA	3.50280254968025e-35	0.803836603514512	0.25	0.13	6.31240047477878e-31	C14
PTPRS	6.03612687687789e-32	0.778404947353216	0.299	0.178	1.08777042448216e-27	C14
COLEC12	1.99278600439524e-30	0.768988344483927	0.28	0.165	3.59119965852067e-26	C14
LTBP3	3.92491954952451e-27	0.586037064340506	0.437	0.313	7.07309752019811e-23	C14
CFH	7.0926891041716e-27	0.683289929480111	0.426	0.306	1.27817350346276e-22	C14
DPT	2.96918275375252e-26	0.676157864188384	0.327	0.21	5.35076424053741e-22	C14
NUPR1	3.48304346469232e-26	0.709013919733166	0.292	0.183	6.27679262772202e-22	C14
LTBP2	4.2523049593433e-26	0.539484330783892	0.572	0.455	7.66307876723256e-22	C14
CXCL14	8.10540663964751e-26	0.77906076762394	0.363	0.242	1.46067533053088e-21	C14
EGR1	9.46377968251815e-26	0.722548150250013	0.378	0.263	1.7054677365866e-21	C14
CST3	2.73243641040813e-25	0.508205514467361	0.559	0.445	4.9241236551965e-21	C14
PLTP	7.38234518881872e-25	0.686427310350213	0.304	0.196	1.33037242647702e-20	C14
PBX1	2.32158913647814e-24	0.60588398822207	0.267	0.161	4.18373578284726e-20	C14
CD81	2.43061219274993e-23	0.540390966407276	0.427	0.314	4.38020623255466e-19	C14
TMEM176B	9.9856603921158e-23	0.562451484516405	0.371	0.259	1.79951585926319e-18	C14
MT2A	5.44081452021307e-22	0.63445030619254	0.415	0.307	9.80489184687597e-18	C14
VAT1	9.609143844441e-22	0.739398366514053	0.282	0.188	1.73166381220671e-17	C14
LGALS3	2.97756907496006e-21	0.562963551742067	0.37	0.267	5.36587722998553e-17	C14
NR2F1	3.43573295392916e-21	0.594477793719271	0.268	0.171	6.19153435627574e-17	C14
TXNIP	3.59274184155124e-21	0.614536609574897	0.329	0.226	6.47448007265949e-17	C14
ANGPTL2	3.98909876500666e-21	0.558266273997168	0.435	0.328	7.1887548844185e-17	C14
TMEM176A	3.56135420521482e-20	0.589546835490771	0.301	0.201	6.41791641321763e-16	C14
JUN	6.29392709850513e-19	0.639502953565652	0.37	0.273	1.13422860242161e-14	C14
TIMP1	7.98263072597959e-19	0.650676431243943	0.694	0.636	1.43854988312878e-14	C14
LAMA2	1.87339070969762e-18	0.520984730074429	0.344	0.245	3.37603739794609e-14	C14
SOD2	4.62235617749114e-18	0.611898742435898	0.415	0.324	8.32994806745678e-14	C14
ADAMTS1	7.03572947901237e-18	0.519017604954676	0.264	0.171	1.26790880941282e-13	C14
SPARCL1	9.26987597855837e-18	0.555249711869544	0.375	0.28	1.670524350096e-13	C14
RHOB	1.26374802959341e-14	0.567663604423904	0.336	0.255	2.27740032413028e-10	C14
DDIT4	8.9621597038886e-14	0.5257188768206	0.274	0.196	1.61507080023776e-09	C14

## Sheet: TableS8-DEGs
Supplementary Table S8. DEGs of endothelial cell subclusters.
Gene	p_val	avg_log2FC	pct.1	pct.2	p_val_adj	Endo_Cluster
NOTCH3	4.53606786586172e-73	2.36276485388127	0.448	0.074	8.1744479010694e-69	C9
RGS5	6.27345595195716e-72	2.58365064731384	0.425	0.064	1.1305394971022e-67	C9
CRIP1	3.68117752573002e-70	1.64252194625394	0.663	0.287	6.63385001911806e-66	C9
MYL9	9.00706659024788e-68	2.13942349728783	0.541	0.165	1.62316347022857e-63	C9
CXCL12	9.2872081136677e-68	2.18041607209292	0.536	0.165	1.67364777416406e-63	C9
PDGFRB	1.40726314500201e-61	1.93737521062448	0.392	0.063	2.53602891360812e-57	C9
SLC9A3R2	1.76258573204884e-61	1.63747179130261	0.595	0.241	3.17635574772522e-57	C9
IGFBP3	2.69584541778075e-61	2.78158752460571	0.338	0.03	4.85818302738268e-57	C9
NDUFA4L2	2.0172054285381e-57	1.91552660757251	0.323	0.028	3.63520590276851e-53	C9
COL1A2	7.28082394889744e-57	1.86642859374525	0.565	0.211	1.31207728383081e-52	C9
ACTA2	9.93594403029455e-57	2.36356950737507	0.368	0.059	1.79055647369938e-52	C9
MCAM	1.07786037148366e-56	1.57870073943104	0.552	0.204	1.9424121754507e-52	C9
COL3A1	1.07451382059759e-54	1.94032972225291	0.568	0.232	1.93638135609892e-50	C9
BGN	7.86683371874329e-49	1.35774116575711	0.546	0.223	1.41768210445473e-44	C9
TAGLN	1.32184139907796e-47	2.06000790024993	0.413	0.118	2.38209038527839e-43	C9
A2M	6.70578129382879e-46	0.866297785455786	0.86	0.629	1.20844884696089e-41	C9
PODXL	1.61958080036092e-43	1.39409570637953	0.586	0.298	2.91864656033042e-39	C9
COL6A1	6.88700571833914e-43	1.61045604403223	0.523	0.232	1.2411073005019e-38	C9
SOD3	8.39297955770025e-43	1.79730974929205	0.327	0.07	1.51249884609316e-38	C9
TPM1	2.67294032624358e-42	1.51810162640063	0.391	0.115	4.81690576192355e-38	C9
GJA4	5.26093839336723e-42	1.54525535469303	0.288	0.044	9.48073707868708e-38	C9
GSN	1.09574901129961e-41	0.952327536416671	0.735	0.442	1.97464929326304e-37	C9
ACE	5.46792140450997e-41	1.65399835130404	0.355	0.095	9.85374116306742e-37	C9
COL1A1	2.31862841047406e-39	1.73914099330845	0.553	0.277	4.1784002585153e-35	C9
FLT1	2.63130803909104e-39	1.3698708426398	0.5	0.212	4.74188021724596e-35	C9
TPM2	5.92782127734199e-39	1.50641694099171	0.355	0.096	1.0682526723898e-34	C9
COL6A2	2.9661790773631e-38	1.31284532898804	0.633	0.392	5.34535131531604e-34	C9
MFGE8	9.65404002258978e-37	1.51467150890632	0.346	0.1	1.73975455247091e-32	C9
COL18A1	1.75629172993372e-35	1.03982331124813	0.748	0.544	3.16501332651356e-31	C9
RGCC	5.08536866775697e-35	1.56869767863094	0.292	0.067	9.16434287616484e-31	C9
SPARC	7.72135263002239e-35	0.93370796153233	0.836	0.722	1.39146495745633e-30	C9
COL14A1	1.03850543471091e-34	1.45146492193655	0.299	0.071	1.87149064389254e-30	C9
EPAS1	5.96603347015193e-34	0.735335840057451	0.793	0.533	1.07513889165608e-29	C9
COL6A3	4.24663679527783e-32	1.59739144606955	0.354	0.122	7.65286416877018e-28	C9
LGALS3BP	1.35216097812144e-31	1.14219002288426	0.304	0.084	2.43672929867265e-27	C9
APCDD1	1.82822150648966e-30	1.4124929715397	0.27	0.067	3.29463797684502e-26	C9
SYNPO2	3.65966442506648e-28	1.2101055770722	0.26	0.065	6.59508126041231e-24	C9
IFI27	2.43314343640225e-26	0.720563053633107	0.632	0.378	4.3847677867405e-22	C9
DCN	3.1884861745809e-26	1.26675197110547	0.368	0.151	5.74597093521223e-22	C9
CPE	8.26926021626519e-26	1.05557878464227	0.302	0.101	1.49020338357315e-21	C9
CALD1	4.23931217969436e-25	1.01512498988435	0.432	0.219	7.6396644790272e-21	C9
AEBP1	1.41162974829234e-24	1.24159440948065	0.377	0.18	2.54389796939762e-20	C9
ESAM	1.98511896606224e-24	0.799360343438414	0.455	0.218	3.57738288874077e-20	C9
ADGRF5	2.0913115804388e-24	0.95773012485145	0.337	0.129	3.76875259910877e-20	C9
COL5A1	4.46269530695714e-23	1.32906971934209	0.342	0.149	8.04222321266747e-19	C9
PCDH1	6.54443649852399e-22	0.791239873869127	0.401	0.186	1.17937290139901e-17	C9
JAG2	1.97779932647845e-21	1.04507790487731	0.283	0.108	3.56419216624681e-17	C9
CD34	3.44596187595529e-21	0.689923510457047	0.577	0.34	6.20996789665903e-17	C9
LUM	6.73183212628332e-21	1.29479438703371	0.256	0.092	1.21314346747752e-16	C9
MAP1B	1.42595998982519e-20	0.887103284335164	0.262	0.095	2.56972249766398e-16	C9
CAV1	1.70749515622981e-20	0.770559567976159	0.613	0.421	3.07707702104174e-16	C9
IGFBP2	3.94677256215587e-20	0.979934921438504	0.322	0.139	7.11247883426109e-16	C9
C1QTNF1	6.55361094903949e-20	0.921462091134481	0.31	0.129	1.18102622912641e-15	C9
BST2	9.0553375743713e-20	0.697147604328509	0.393	0.19	1.63186238427745e-15	C9
TNS1	3.95945835857354e-19	0.827745399919655	0.286	0.118	7.13533990798538e-15	C9
FLNA	1.24806626632667e-18	0.824491151218915	0.536	0.34	2.24914021854728e-14	C9
ADAMTS1	2.44892606648416e-18	0.902236149585889	0.314	0.14	4.41320966441111e-14	C9
NES	1.30995687423557e-17	0.933877806467598	0.253	0.101	2.36067328305992e-13	C9
COL4A1	1.74383844571596e-17	1.02635541136514	0.743	0.633	3.14257126302473e-13	C9
S100A4	4.60588062847839e-17	0.822484282398236	0.294	0.131	8.30025748058091e-13	C9
TIMP3	6.38294468117317e-17	0.503242078217194	0.634	0.432	1.15027046099422e-12	C9
CDH13	1.48742725186326e-16	0.866847697000041	0.3	0.142	2.68049265058278e-12	C9
SAT1	3.57406022073383e-16	1.07808916205091	0.468	0.302	6.44081392378443e-12	C9
ANXA6	4.13702535035705e-16	0.727279420181156	0.321	0.158	7.45533338387843e-12	C9
C1S	7.13996949650571e-16	0.778167427194095	0.358	0.191	1.28669390296529e-11	C9
SRGN	2.47543925539862e-15	0.695812690231139	0.369	0.198	4.46098908215384e-11	C9
COL4A2	8.51872633395079e-15	0.80410088804148	0.685	0.559	1.53515967264127e-10	C9
ICAM2	1.01117370987129e-14	0.855298232658131	0.345	0.19	1.82223614255904e-10	C9
SYNPO	2.02322525023292e-14	0.718828100549582	0.37	0.209	3.64605422344475e-10	C9
CLIC4	2.40878892975248e-14	0.629701781337814	0.373	0.211	4.34087853030694e-10	C9
PTPRG	2.4326297795681e-14	0.713357535335353	0.274	0.129	4.38384212575968e-10	C9
CSRP1	1.33531274363997e-13	0.780977698941532	0.471	0.312	2.40636709531359e-09	C9
PLPP3	2.71587871797332e-13	0.751377340116147	0.346	0.196	4.89428503765971e-09	C9
DSTN	3.3817627447795e-13	0.856704646354802	0.365	0.213	6.09427464236713e-09	C9
TINAGL1	6.66804135481853e-13	0.584142228025355	0.461	0.299	1.20164773255185e-08	C9
MMP2	2.77457186438568e-12	0.548472305992612	0.524	0.363	5.00005595680943e-08	C9
RHOB	3.13208929456653e-12	0.615783771840546	0.647	0.493	5.64433811773834e-08	C9
LTBP4	5.18091040148359e-12	0.805674552828205	0.277	0.148	9.33651863451357e-08	C9
ARHGDIB	6.04959764889193e-12	0.525228515073294	0.397	0.239	1.09019799230681e-07	C9
JAG1	6.8325795582654e-12	0.662672734254091	0.387	0.239	1.23129916219501e-07	C9
CRIP2	9.99751917961788e-12	0.539336980524489	0.534	0.376	1.80165293135894e-07	C9
CAVIN3	2.59289906515617e-11	0.604825667759445	0.316	0.182	4.67266340531793e-07	C9
PICALM	3.9599222879475e-11	0.532752378465464	0.382	0.236	7.1361759551102e-07	C9
COL5A2	1.70799800383609e-10	0.706767507761298	0.276	0.155	3.07798320271302e-06	C9
ARHGAP1	1.90225460886205e-10	0.589862827066732	0.271	0.15	3.4280530306303e-06	C9
DEPP1	1.39631709973161e-09	0.807740319295643	0.289	0.172	2.51630304542633e-05	C9
FN1	6.32159311235871e-08	0.56049817434576	0.55	0.422	0.00113921429477816	C9
GLUL	1.04682889844509e-06	0.519645812741478	0.473	0.367	0.018864903578879	C9
ACKR1	2.04780808929588e-230	3.49845527394501	0.824	0.098	3.69035495772011e-226	C10
SELP	1.33067757653133e-142	2.83067861883474	0.528	0.048	2.39801406066711e-138	C10
AQP1	7.72429455059152e-124	1.81471819356972	0.987	0.654	1.3919951209621e-119	C10
VWF	1.01037223934221e-122	1.97948832977321	0.957	0.58	1.8207918125186e-118	C10
CCL14	3.96752125203079e-106	2.6570979884728	0.537	0.097	7.14987004828469e-102	C10
CLU	9.75603466995542e-100	2.70325085863535	0.726	0.293	1.75813500787267e-95	C10
CD74	2.15527052391091e-87	1.28419145496313	0.98	0.748	3.88401301113985e-83	C10
PRCP	6.48392715358071e-84	1.82211751195131	0.752	0.34	1.16846851234678e-79	C10
SLCO2A1	1.75816641729403e-65	1.82681669293649	0.517	0.156	3.16839170060557e-61	C10
ENG	1.22651569154245e-61	1.17851753332779	0.9	0.673	2.21030392772866e-57	C10
TSPAN7	1.3760438483828e-44	1.75407713656765	0.443	0.158	2.47976861917064e-40	C10
SELE	4.55949121197238e-42	1.9138384085412	0.25	0.045	8.21665911309543e-38	C10
RAMP3	5.02719651628534e-42	1.62214315550021	0.433	0.153	9.05951084199781e-38	C10
PLVAP	2.10847265079424e-41	0.879584747860884	0.837	0.52	3.7996785639963e-37	C10
LIFR	1.55790957897887e-40	1.67514160819824	0.398	0.135	2.80750885227782e-36	C10
CPXM2	1.45671263510132e-39	1.57043311022137	0.374	0.121	2.62514183971609e-35	C10
SPARCL1	2.35112843546928e-38	0.958236019106588	0.861	0.606	4.23696855355919e-34	C10
PECAM1	1.03204843696988e-37	0.838977264209879	0.861	0.71	1.85985448826342e-33	C10
OLFM1	2.65930155438684e-37	1.61635243883966	0.307	0.085	4.79232733116052e-33	C10
MEOX1	3.84340356488668e-35	1.37614953295647	0.265	0.064	6.92619756428229e-31	C10
IL33	3.72946962331208e-33	1.44946345167383	0.326	0.106	6.7208772081707e-29	C10
COL15A1	5.65371913421817e-31	0.88257640766218	0.757	0.475	1.01885672517746e-26	C10
NPDC1	3.25532674512469e-30	1.12411660080766	0.641	0.413	5.86642432738921e-26	C10
IGFBP4	3.83705672479857e-29	0.751469839435526	0.87	0.744	6.91475992375951e-25	C10
TGFBR3	1.10118299873196e-28	1.41496382699022	0.307	0.106	1.98444188201487e-24	C10
DUSP23	3.84294757571906e-27	1.26674402560199	0.326	0.123	6.92537582620332e-23	C10
ITGB4	6.3226406234569e-26	1.30031015049093	0.433	0.216	1.13940306675317e-21	C10
MMRN2	1.37164909078635e-25	1.04509583467488	0.546	0.315	2.47184882650609e-21	C10
SPNS2	2.63720355016481e-25	1.29128390640469	0.315	0.123	4.752504517752e-21	C10
IL1R1	4.88572470080093e-23	1.38474594948763	0.261	0.093	8.80456448331335e-19	C10
HSPG2	1.6183261194964e-22	0.598428677935702	0.854	0.718	2.91638549994446e-18	C10
ICAM1	4.3792701341986e-21	1.31772597161625	0.315	0.138	7.8918827088393e-17	C10
CFI	6.53954288672803e-21	1.15034719452432	0.38	0.19	1.17849102361726e-16	C10
ADIRF	1.33918381290851e-20	0.755908979682834	0.596	0.384	2.41334314924242e-16	C10
TGFBR2	4.59691908540431e-20	0.925048410946522	0.589	0.406	8.28410788380711e-16	C10
ITM2A	5.31222252330073e-20	1.09114086227569	0.383	0.193	9.57315620924024e-16	C10
RNASE1	7.68245433991909e-18	0.752470687675469	0.561	0.378	1.38445509659682e-13	C10
MRTFB	1.69848838287316e-16	1.19637300411489	0.272	0.123	3.06084591477572e-12	C10
CPD	9.25505034827619e-16	1.04463642770343	0.348	0.189	1.66785262326285e-11	C10
TXNIP	1.28936588130461e-14	0.830517346267632	0.6	0.451	2.32356625469904e-10	C10
DIPK2B	2.39822020595373e-14	0.892066576476315	0.391	0.233	4.32183263314923e-10	C10
IL3RA	7.73228573479618e-14	0.857732286574827	0.311	0.161	1.39343521226762e-09	C10
HAPLN3	7.8321366279946e-14	1.0450261729513	0.313	0.172	1.41142934173091e-09	C10
TGM2	3.06209233161422e-13	1.05147168002983	0.385	0.24	5.51819659080199e-09	C10
GASK1B	3.5301689175668e-13	0.868601034984033	0.43	0.28	6.36171740634713e-09	C10
POSTN	5.20486594986361e-13	0.979864415713384	0.302	0.161	9.37968892824921e-09	C10
PDK4	9.52170129717841e-13	1.10250786409758	0.285	0.154	1.71590579076452e-08	C10
NPC2	1.47038437154696e-12	1.06890015277187	0.309	0.177	2.64977967596478e-08	C10
ETS2	1.81424329850105e-12	0.878137413523048	0.446	0.303	3.26944784822873e-08	C10
LIMS2	3.59894554528141e-12	0.794264726431035	0.396	0.251	6.48565976715162e-08	C10
ENTPD1	3.6936308178705e-12	0.862296798199035	0.387	0.245	6.65629209688442e-08	C10
PIM3	5.11575768374658e-12	0.909584710084986	0.289	0.158	9.21910692187972e-08	C10
MALL	1.1929291197835e-11	0.815848819785363	0.324	0.189	2.14977756676185e-07	C10
NRP1	1.36094119706907e-11	0.741852287557823	0.454	0.318	2.45255213123817e-07	C10
CALCRL	1.5707728923183e-11	0.815946000946157	0.448	0.307	2.83068982924681e-07	C10
PRSS23	5.05428711312563e-11	0.742725502468382	0.476	0.342	9.10833080656369e-07	C10
ZFP36L1	9.25058003875495e-11	0.697810760654578	0.602	0.509	1.66704702878403e-06	C10
JAM2	2.89971767802454e-10	0.804828787525377	0.298	0.173	5.22558122756803e-06	C10
FOS	1.84177300792707e-09	0.64252876716465	0.565	0.444	3.31905913758537e-05	C10
FBLN2	1.90738630103834e-09	0.699879100695087	0.428	0.296	3.4373008531012e-05	C10
BCAM	2.12989991234901e-09	0.535261816896004	0.57	0.443	3.83829263204416e-05	C10
FXYD5	2.69254424507348e-09	0.575440772410578	0.559	0.447	4.85223398404692e-05	C10
TEK	1.05214528988315e-08	0.772155526683964	0.307	0.194	0.000189607102689842	C10
ADGRL2	1.71064240133629e-08	0.752248072226309	0.254	0.15	0.000308274867144813	C10
TNFSF10	2.34948898822616e-08	0.746415239998692	0.33	0.223	0.000423401410568237	C10
TNFRSF1A	2.50677774980953e-08	0.813197724918656	0.367	0.261	0.000451746418293175	C10
SLC29A1	4.87578046101402e-08	0.787390342181036	0.263	0.161	0.000878664396879336	C10
SH3BP5	5.45147777746128e-08	0.740603196593359	0.311	0.202	0.000982410810276297	C10
ADAM15	7.95086426207202e-08	0.538965532529653	0.496	0.402	0.001432825248668	C10
SYNGR2	1.64198349443039e-07	0.575233143145935	0.493	0.395	0.00295901845531301	C10
APLNR	2.24169996448462e-07	0.587525102208868	0.32	0.21	0.00403976750599774	C10
ST6GAL1	2.30132571550088e-07	0.711258589180247	0.261	0.165	0.00414721907190413	C10
ACTN1	2.4184881199116e-07	0.526432030852164	0.515	0.411	0.0043583574408927	C10
ITGA6	2.66552863513431e-07	0.767855084522012	0.328	0.232	0.00480354915337554	C10
CMIP	3.10316628115833e-07	0.666606830923187	0.283	0.188	0.00559221595527543	C10
ECSCR	5.09166008276175e-07	0.656893323952604	0.428	0.332	0.00917568063514496	C10
NR2F2	6.6402052882194e-07	0.514168928543708	0.457	0.354	0.0119663139499002	C10
GIMAP7	7.88135710237375e-07	0.712950988673219	0.291	0.198	0.0142029936341877	C10
FLI1	1.22867228256736e-06	0.631609254186842	0.365	0.273	0.0221419032041463	C10
HIPK3	2.3744660118889e-06	0.704193743104678	0.307	0.219	0.0427902520002499	C10
CCL21	1.25184763398432e-291	5.31050935862889	0.787	0.021	2.25595462120314e-287	C11
PDPN	3.11846682260261e-228	3.59457153328508	0.713	0.04	5.61978906101217e-224	C11
FLT4	9.54910562542981e-175	3.28048354885152	0.741	0.107	1.72084432475871e-170	C11
TFF3	4.98506326977196e-167	2.98340311021174	0.463	0.008	8.98358251845605e-163	C11
RELN	2.75502642767066e-161	3.13271909103537	0.438	0.006	4.9648331253053e-157	C11
PROX1	3.04215440215172e-139	2.63532919122904	0.403	0.01	5.48226644811761e-135	C11
LYVE1	2.16463218576558e-112	2.61130808701518	0.429	0.034	3.90088366196815e-108	C11
SEMA3A	1.61412685929487e-108	2.31768572242794	0.327	0.01	2.90881801313528e-104	C11
ADGRG3	4.6678014004582e-108	2.3358714738742	0.31	0.006	8.41184490376572e-104	C11
HPSE	3.71418028531383e-105	2.50446346546283	0.335	0.013	6.69332429216405e-101	C11
MRC1	1.77034769301314e-103	2.36332520664707	0.466	0.054	3.19034357757897e-99	C11
STAB2	4.19713389217098e-97	2.42801954788622	0.253	0.001	7.56365498708132e-93	C11
MAF	5.7297073743802e-97	2.44549883618846	0.554	0.106	1.03255056593706e-92	C11
MMRN1	4.85296370354567e-91	3.24556259382403	0.577	0.127	8.74552589015965e-87	C11
TBX1	4.09956463906272e-77	1.92893465111158	0.347	0.036	7.38782543605494e-73	C11
FSCN1	3.64806981699249e-76	2.20555840062667	0.778	0.371	6.57418661720217e-72	C11
PIEZO2	3.04597661974894e-70	1.8401610300748	0.27	0.019	5.48915446644956e-66	C11
NRP2	6.30233145492795e-65	2.04286232857152	0.46	0.103	1.13574315149257e-60	C11
IGF1	1.90402602916156e-63	2.06837834603383	0.281	0.029	3.43124530715204e-59	C11
FAM174B	2.6479890115147e-63	1.87917875079552	0.295	0.034	4.77194099765063e-59	C11
CLDN5	9.70543509550918e-63	1.48467185698372	0.861	0.507	1.74901645856171e-58	C11
NINJ1	1.82491145553143e-60	1.91076810153954	0.398	0.081	3.28867293401319e-56	C11
UNC5B	3.24261279174737e-59	1.92919793349964	0.398	0.081	5.84351251200793e-55	C11
LAPTM5	8.12392552849906e-58	1.59680494897928	0.662	0.262	1.46401261949082e-53	C11
AKAP12	1.55446717169641e-53	1.81658062374546	0.315	0.052	2.80130529011411e-49	C11
TIMP1	1.67042843731424e-51	2.00667991221675	0.827	0.547	3.010279086884e-47	C11
COLEC12	2.2261905005604e-48	1.7569685458061	0.273	0.042	4.0118179010599e-44	C11
EFEMP1	6.5274689335181e-48	3.25036058414285	0.352	0.084	1.1763151765093e-43	C11
SMYD2	1.04740194126037e-47	1.55498253579624	0.264	0.039	1.8875230383453e-43	C11
NID1	7.33790866253287e-47	1.39279933435249	0.679	0.334	1.32236452007505e-42	C11
SHC1	1.71781567694357e-46	1.49702222801222	0.611	0.262	3.09567563142001e-42	C11
APP	5.0913991424643e-45	1.00071192642939	0.932	0.792	9.17521039463491e-41	C11
WFS1	3.46887203412672e-44	1.64338087039053	0.335	0.077	6.25125429269977e-40	C11
[truncated: 91 more rows]

## Sheet: TableS9-DEGs
Supplementary Table S9. DEGs of macrophage cell subclusters.
[truncated: 307 more rows]

[truncated: 3 more sheets: TableS10-DEGs, TableS11-DEGs, TableS12-Patients]
